# Supplementary material for: Sex‐Specific Response to Predator Auditory Cues in Asian Corn Borer (Ostrinia furnacalis)
Source: Ecol Evol. 2026 Jan 5;16(1):e72783. doi: 10.1002/ece3.72783 (PMC12771674; doi:10.1002/ece3.72783)
Supplement: Supplementary file 1 — Data S1: Supporting Information. [file ECE3-16-e72783-s001.xlsx]

## Sheet: Body weight
Group	Sex	Body weight (g)
Control	Female	0.0307
Control	Female	0.0057
Control	Female	0.0289
Control	Female	0.0306
Control	Female	0.0192
Control	Female	0.0227
Control	Female	0.0178
Control	Female	0.0198
Control	Female	0.0064
Control	Female	0.012
Control	Female	0.013
Control	Female	0.0135
Control	Female	0.0249
Control	Female	0.0189
Control	Female	0.0122
Control	Female	0.009
Control	Female	0.0088
Control	Female	0.0232
Control	Female	0.0209
Control	Female	0.0196
Control	Female	0.0175
Control	Female	0.0212
Control	Female	0.0196
Control	Female	0.0146
Control	Female	0.0168
Control	Female	0.0158
Control	Female	0.0121
Control	Female	0.0182
Control	Female	0.014
Control	Female	0.0228
Control	Female	0.0159
Control	Female	0.0188
Control	Female	0.0208
Experimental	Female	0.0138
Experimental	Female	0.0392
Experimental	Female	0.0345
Experimental	Female	0.0067
Experimental	Female	0.0105
Experimental	Female	0.0274
Experimental	Female	0.0159
Experimental	Female	0.0133
Experimental	Female	0.0209
Experimental	Female	0.0152
Experimental	Female	0.0338
Experimental	Female	0.0205
Experimental	Female	0.0351
Experimental	Female	0.0466
Experimental	Female	0.0131
Experimental	Female	0.037
Experimental	Female	0.015
Experimental	Female	0.0151
Experimental	Female	0.0406
Experimental	Female	0.0143
Experimental	Female	0.0144
Experimental	Female	0.0407
Experimental	Female	0.0085
Experimental	Female	0.028
Experimental	Female	0.0176
Experimental	Female	0.0162
Experimental	Female	0.0141
Experimental	Female	0.0121
Experimental	Female	0.0137
Experimental	Female	0.0165
Experimental	Female	0.0127
Experimental	Female	0.0119
Experimental	Female	0.0138
Experimental	Female	0.0148
Experimental	Female	0.0168
Experimental	Female	0.0099
Experimental	Female	0.0285
Experimental	Female	0.0173
Experimental	Female	0.0124
Experimental	Female	0.0127
Experimental	Female	0.011
Experimental	Female	0.0169
Experimental	Female	0.017
Experimental	Female	0.0208
Experimental	Female	0.0284
Experimental	Female	0.0312
Experimental	Female	0.0516
Experimental	Female	0.0269
Experimental	Female	0.0207
Experimental	Female	0.0319
Experimental	Female	0.0227
Control	Male	0.0118
Control	Male	0.0131
Control	Male	0.0137
Control	Male	0.0118
Control	Male	0.0153
Control	Male	0.0075
Control	Male	0.0054
Control	Male	0.0088
Control	Male	0.0057
Control	Male	0.0077
Control	Male	0.011
Control	Male	0.0074
Control	Male	0.0116
Control	Male	0.0141
Control	Male	0.0112
Control	Male	0.0131
Control	Male	0.0115
Control	Male	0.0074
Control	Male	0.0111
Control	Male	0.0093
Control	Male	0.0107
Control	Male	0.0109
Control	Male	0.0072
Control	Male	0.0073
Control	Male	0.0119
Control	Male	0.0048
Control	Male	0.0116
Control	Male	0.0069
Control	Male	0.007
Control	Male	0.0079
Control	Male	0.0093
Control	Male	0.0118
Control	Male	0.0089
Control	Male	0.0072
Control	Male	0.0086
Experimental	Male	0.0133
Experimental	Male	0.0104
Experimental	Male	0.0171
Experimental	Male	0.0146
Experimental	Male	0.01
Experimental	Male	0.0144
Experimental	Male	0.009
Experimental	Male	0.0169
Experimental	Male	0.0101
Experimental	Male	0.023
Experimental	Male	0.0097
Experimental	Male	0.0155
Experimental	Male	0.0113
Experimental	Male	0.0177
Experimental	Male	0.019
Experimental	Male	0.0198
Experimental	Male	0.0172
Experimental	Male	0.0176
Experimental	Male	0.0166
Experimental	Male	0.0251
Experimental	Male	0.0135
Experimental	Male	0.0145
Experimental	Male	0.0101
Experimental	Male	0.0135
Experimental	Male	0.0101
Experimental	Male	0.0097
Experimental	Male	0.0112
Experimental	Male	0.0183
Experimental	Male	0.0128
Experimental	Male	0.0104
Experimental	Male	0.011
Experimental	Male	0.0092
Experimental	Male	0.0125
Experimental	Male	0.01
Experimental	Male	0.011
Experimental	Male	0.0122
Experimental	Male	0.0181
Experimental	Male	0.0135
Experimental	Male	0.0105
Experimental	Male	0.0115
Experimental	Male	0.0113
Experimental	Male	0.0141
Experimental	Male	0.0154
Experimental	Male	0.0114
Experimental	Male	0.0141
Experimental	Male	0.0134
Experimental	Male	0.0118
Experimental	Male	0.0105
Experimental	Male	0.0121
Experimental	Male	0.0115
Experimental	Male	0.0118
Experimental	Male	0.0082
Experimental	Male	0.0091
Experimental	Male	0.0109
Experimental	Male	0.0096
Experimental	Male	0.0071
Experimental	Male	0.0102
Experimental	Male	0.0067
Experimental	Male	0.0111
Experimental	Male	0.0127
Experimental	Male	0.0104
Experimental	Male	0.0122
Experimental	Male	0.013

## Sheet: Body length
Group	Sex	Body length (mm)
Control	Female	11.95
Control	Female	11.11
Control	Female	11.73
Control	Female	11.68
Control	Female	11.09
Control	Female	11.93
Control	Female	10.86
Control	Female	11.32
Control	Female	10.93
Control	Female	11.68
Control	Female	11.2
Control	Female	11.68
Control	Female	12.4
Control	Female	11.19
Control	Female	10.32
Control	Female	10.44
Control	Female	11.51
Control	Female	11.48
Control	Female	11.44
Control	Female	11.35
Control	Female	12.47
Control	Female	11.53
Control	Female	12.06
Control	Female	12.36
Control	Female	10.56
Control	Female	10.38
Control	Female	10.45
Control	Female	10
Control	Female	10.76
Control	Female	11.04
Control	Female	11.5
Control	Female	10.84
Control	Female	11.05
Experimental	Female	10.22
Experimental	Female	12.65
Experimental	Female	13.73
Experimental	Female	10.69
Experimental	Female	9.68
Experimental	Female	11.61
Experimental	Female	9.01
Experimental	Female	10.62
Experimental	Female	12.54
Experimental	Female	12.19
Experimental	Female	12.06
Experimental	Female	12.31
Experimental	Female	12.5
Experimental	Female	14.07
Experimental	Female	9.91
Experimental	Female	11.92
Experimental	Female	11.34
Experimental	Female	11.89
Experimental	Female	13.24
Experimental	Female	11.54
Experimental	Female	11.89
Experimental	Female	13.08
Experimental	Female	10.77
Experimental	Female	11.02
Experimental	Female	10.72
Experimental	Female	11.85
Experimental	Female	11.11
Experimental	Female	11.38
Experimental	Female	11.79
Experimental	Female	12.15
Experimental	Female	10.96
Experimental	Female	11.43
Experimental	Female	10.75
Experimental	Female	10.21
Experimental	Female	10.13
Experimental	Female	9.94
Experimental	Female	12.38
Experimental	Female	10.74
Experimental	Female	10.87
Experimental	Female	10.37
Experimental	Female	10.45
Experimental	Female	11.09
Experimental	Female	12.74
Experimental	Female	12.13
Experimental	Female	10.22
Experimental	Female	11.95
Experimental	Female	13.14
Experimental	Female	13.33
Experimental	Female	10.68
Experimental	Female	12.05
Experimental	Female	11.73
Control	Male	13.6
Control	Male	12.54
Control	Male	12.59
Control	Male	12.51
Control	Male	12.58
Control	Male	11.69
Control	Male	11.65
Control	Male	11.3
Control	Male	11.95
Control	Male	10.99
Control	Male	12.65
Control	Male	12.97
Control	Male	12.97
Control	Male	12.69
Control	Male	14.37
Control	Male	12.31
Control	Male	12.03
Control	Male	12.19
Control	Male	11.56
Control	Male	12.89
Control	Male	12.06
Control	Male	12.92
Control	Male	13.18
Control	Male	12.26
Control	Male	11.02
Control	Male	12.14
Control	Male	10.52
Control	Male	11.9
Control	Male	10.11
Control	Male	11.36
Control	Male	13.7
Control	Male	12.79
Control	Male	12.15
Control	Male	11.89
Control	Male	11.3
Control	Male	11.62
Experimental	Male	13.57
Experimental	Male	12.38
Experimental	Male	13.49
Experimental	Male	10.88
Experimental	Male	12.4
Experimental	Male	13.49
Experimental	Male	11.29
Experimental	Male	13.26
Experimental	Male	12.31
Experimental	Male	11.93
Experimental	Male	10.56
Experimental	Male	12.8
Experimental	Male	12.46
Experimental	Male	14.3
Experimental	Male	12.64
Experimental	Male	12.69
Experimental	Male	13.39
Experimental	Male	13.71
Experimental	Male	14.04
Experimental	Male	14.12
Experimental	Male	12.86
Experimental	Male	14.33
Experimental	Male	12.83
Experimental	Male	13.23
Experimental	Male	12.66
Experimental	Male	11.33
Experimental	Male	12.85
Experimental	Male	13.42
Experimental	Male	13.23
Experimental	Male	12.01
Experimental	Male	13.39
Experimental	Male	12.18
Experimental	Male	13.18
Experimental	Male	12.66
Experimental	Male	12.96
Experimental	Male	12.6
Experimental	Male	13.52
Experimental	Male	12.11
Experimental	Male	12.37
Experimental	Male	12.3
Experimental	Male	12.8
Experimental	Male	13.61
Experimental	Male	13.8
Experimental	Male	12.56
Experimental	Male	13.65
Experimental	Male	11.97
Experimental	Male	11.7
Experimental	Male	12.42
Experimental	Male	10.82
Experimental	Male	12.48
Experimental	Male	11.33
Experimental	Male	12.39
Experimental	Male	12.46
Experimental	Male	11.11
Experimental	Male	12.29
Experimental	Male	11.84
Experimental	Male	12.55
Experimental	Male	11.59
Experimental	Male	12.95
Experimental	Male	12.09
Experimental	Male	13.51
Experimental	Male	13.46

## Sheet: Wingspan
Group	Sex	Wingspan (mm)
Control	Female	23.22
Control	Female	22.35
Control	Female	21.76
Control	Female	23.2
Control	Female	22.44
Control	Female	20.76
Control	Female	20.04
Control	Female	20.2
Control	Female	20.28
Control	Female	28.2
Control	Female	20.14
Control	Female	27.72
Control	Female	21.26
Control	Female	20.22
Control	Female	20.34
Control	Female	18.98
Control	Female	26.18
Control	Female	22.06
Control	Female	19.14
Control	Female	20.48
Control	Female	23.66
Control	Female	21.82
Control	Female	25.14
Control	Female	26.36
Control	Female	22
Control	Female	23.02
Control	Female	17.64
Control	Female	24.74
Control	Female	18.48
Control	Female	24.9
Control	Female	19.16
Control	Female	22.14
Control	Female	28.04
Experimental	Female	19.92
Experimental	Female	25.62
Experimental	Female	25.39
Experimental	Female	20.02
Experimental	Female	25.48
Experimental	Female	20.99
Experimental	Female	18.39
Experimental	Female	28.6
Experimental	Female	28.88
Experimental	Female	27.04
Experimental	Female	22.06
Experimental	Female	21.1
Experimental	Female	24.86
Experimental	Female	25.96
Experimental	Female	20.82
Experimental	Female	22.32
Experimental	Female	26.36
Experimental	Female	20.76
Experimental	Female	20.42
Experimental	Female	24.16
Experimental	Female	22.88
Experimental	Female	26.4
Experimental	Female	24.7
Experimental	Female	23.58
Experimental	Female	25.52
Experimental	Female	22.34
Experimental	Female	22.44
Experimental	Female	24.01
Experimental	Female	22.75
Experimental	Female	21.11
Experimental	Female	20.88
Experimental	Female	28.84
Experimental	Female	28.76
Experimental	Female	21.38
Experimental	Female	24.79
Experimental	Female	25.01
Experimental	Female	20.94
Experimental	Female	23.21
Experimental	Female	21.8
Experimental	Female	26.08
Experimental	Female	20.7
Experimental	Female	26.01
Experimental	Female	22.05
Experimental	Female	19.42
Experimental	Female	29.92
Experimental	Female	28.16
Experimental	Female	24.18
Experimental	Female	20.04
Experimental	Female	29.24
Experimental	Female	29.86
Control	Male	20.22
Control	Male	22.98
Control	Male	22.68
Control	Male	21.02
Control	Male	20.64
Control	Male	22.42
Control	Male	18.1
Control	Male	21.92
Control	Male	23
Control	Male	21.08
Control	Male	22.68
Control	Male	20.04
Control	Male	22.02
Control	Male	20.44
Control	Male	26.82
Control	Male	20.34
Control	Male	16.7
Control	Male	18.75
Control	Male	25.24
Control	Male	20.48
Control	Male	20.24
Control	Male	23.06
Control	Male	22.08
Control	Male	17.08
Control	Male	16.26
Control	Male	28.92
Control	Male	24.76
Control	Male	20.6
Control	Male	22.76
Control	Male	24.84
Control	Male	25.68
Control	Male	24.48
Control	Male	20.26
Control	Male	24.44
Control	Male	16.42
Control	Male	16.3
Experimental	Male	19.78
Experimental	Male	20.58
Experimental	Male	21
Experimental	Male	19.65
Experimental	Male	20.4
Experimental	Male	22.88
Experimental	Male	21.54
Experimental	Male	20.96
Experimental	Male	27.08
Experimental	Male	23.22
Experimental	Male	22.76
Experimental	Male	20.48
Experimental	Male	24.22
Experimental	Male	25.36
Experimental	Male	26.34
Experimental	Male	23.18
Experimental	Male	24.56
Experimental	Male	24.7
Experimental	Male	25.4
Experimental	Male	20.74
Experimental	Male	20.36
Experimental	Male	26.36
Experimental	Male	22.24
Experimental	Male	18.66
Experimental	Male	23.04
Experimental	Male	19.64
Experimental	Male	22.38
Experimental	Male	22.68
Experimental	Male	21.09
Experimental	Male	19.55
Experimental	Male	24.9
Experimental	Male	20.56
Experimental	Male	21.1
Experimental	Male	20.6
Experimental	Male	20.32
Experimental	Male	26.06
Experimental	Male	21.15
Experimental	Male	20.71
Experimental	Male	20.02
Experimental	Male	28.12
Experimental	Male	20.67
Experimental	Male	24.27
Experimental	Male	19.43
Experimental	Male	23.52
Experimental	Male	22.24
Experimental	Male	19.3
Experimental	Male	26.61
Experimental	Male	21.77
Experimental	Male	24.61
Experimental	Male	20.4
Experimental	Male	21.1
Experimental	Male	22.1
Experimental	Male	20.28
Experimental	Male	22.28
Experimental	Male	20.29
Experimental	Male	23.4
Experimental	Male	20.72
Experimental	Male	20.18
Experimental	Male	21.14
Experimental	Male	20.4
Experimental	Male	20.07
Experimental	Male	23.92

## Sheet: Female fecundity
Group	Female fecundity
Control	854
Control	770
Control	648
Control	557
Control	484
Control	716
Control	995
Control	849
Control	785
Control	759
Experimental	439
Experimental	439
Experimental	400
Experimental	379
Experimental	406
Experimental	166
Experimental	420
Experimental	293
Experimental	578
Experimental	250

## Sheet: Amplitude
Group	Sex	Amplitude
Control	Female	1.18
Control	Female	1.19
Control	Female	1.233
Control	Female	1.235
Control	Female	1.245
Control	Female	1.281
Control	Female	1.338
Control	Female	1.377
Control	Female	1.395
Control	Female	1.457
Control	Female	1.469
Control	Female	1.493
Control	Female	1.497
Control	Female	1.565
Control	Female	1.61
Control	Female	1.621
Control	Female	1.652
Control	Female	1.657
Control	Female	1.661
Control	Female	1.68
Control	Female	1.686
Control	Female	1.701
Control	Female	1.711
Control	Female	1.719
Control	Female	1.796
Control	Female	1.811
Control	Female	1.938
Control	Female	2.034
Control	Female	2.041
Control	Female	2.102
Experimental	Female	6.157
Experimental	Female	6.795
Experimental	Female	7.767
Experimental	Female	8.173
Experimental	Female	8.227
Experimental	Female	8.405
Experimental	Female	9.048
Experimental	Female	9.194
Experimental	Female	9.32
Experimental	Female	9.326
Experimental	Female	9.44
Experimental	Female	9.461
Experimental	Female	10.401
Experimental	Female	10.45
Experimental	Female	10.784
Experimental	Female	11.005
Experimental	Female	14.791
Experimental	Female	16.049
Experimental	Female	16.85
Experimental	Female	23.711
Experimental	Female	26.085
Experimental	Female	29.392
Experimental	Female	30.024
Experimental	Female	30.318
Experimental	Female	31.003
Experimental	Female	31.363
Experimental	Female	31.37
Experimental	Female	33.091
Experimental	Female	33.944
Experimental	Female	35.264
Control	Male	1.244
Control	Male	1.266
Control	Male	1.319
Control	Male	1.329
Control	Male	1.331
Control	Male	1.332
Control	Male	1.36
Control	Male	1.411
Control	Male	1.436
Control	Male	1.441
Control	Male	1.487
Control	Male	1.511
Control	Male	1.522
Control	Male	1.575
Control	Male	1.633
Control	Male	1.635
Control	Male	1.677
Control	Male	1.681
Control	Male	1.683
Control	Male	1.812
Control	Male	1.815
Control	Male	1.823
Control	Male	1.854
Control	Male	1.855
Control	Male	1.857
Control	Male	1.893
Control	Male	1.923
Control	Male	1.942
Control	Male	2.127
Control	Male	2.156
Experimental	Male	4.501
Experimental	Male	4.78
Experimental	Male	5.488
Experimental	Male	5.665
Experimental	Male	6.293
Experimental	Male	6.341
Experimental	Male	6.466
Experimental	Male	6.605
Experimental	Male	7.316
Experimental	Male	7.507
Experimental	Male	7.905
Experimental	Male	8.471
Experimental	Male	8.611
Experimental	Male	8.668
Experimental	Male	8.763
Experimental	Male	8.851
Experimental	Male	8.886
Experimental	Male	8.995
Experimental	Male	9.935
Experimental	Male	10.251
Experimental	Male	10.45
Experimental	Male	10.484
Experimental	Male	10.988
Experimental	Male	11.185
Experimental	Male	11.247
Experimental	Male	11.293
Experimental	Male	13.782
Experimental	Male	14.14
Experimental	Male	14.342
Experimental	Male	14.521

## Sheet: POD activity
Group	Sex	POD activity (U/g)
Control	Female	27.42
Control	Female	27.6
Control	Female	28.8
Experimental	Female	29.07
Experimental	Female	29.44
Experimental	Female	29.57
Control	Male	30.37
Control	Male	30.49
Control	Male	30.76
Experimental	Male	34.83
Experimental	Male	34.97
Experimental	Male	35.31

## Sheet: AChE activity
Group	Sex	AChE activity (U/g)
Control	Female	28.71
Control	Female	28.58
Control	Female	28.37
Experimental	Female	22.33
Experimental	Female	21.91
Experimental	Female	21.64
Control	Male	28.06
Control	Male	27.11
Control	Male	27.05
Experimental	Male	25.06
Experimental	Male	24.84
Experimental	Male	24.73

## Sheet: JH titer
Group	Sex	JH titer (ng/g)
Control	Female	26.07
Control	Female	26.38
Control	Female	26.84
Experimental	Female	29.03
Experimental	Female	30.17
Experimental	Female	30.24
Control	Male	26.98
Control	Male	27.99
Control	Male	28.33
Experimental	Male	29.03
Experimental	Male	29.39
Experimental	Male	30.08

## Sheet: Ecd titer
Group	Sex	Ecd titer (ng/g)
Control	Female	4.86
Control	Female	4.96
Control	Female	4.99
Experimental	Female	4.97
Experimental	Female	5.02
Experimental	Female	5.05
Control	Male	5.21
Control	Male	5.29
Control	Male	5.34
Experimental	Male	5.42
Experimental	Male	5.54
Experimental	Male	5.6

## Sheet: gene_expression.addAnno
Gene ID	Gene Name	Pos.	Count (C1)	TPM (C1)	FPKM (C1)	Count (C2)	TPM (C2)	FPKM (C2)	Count (C3)	TPM (C3)	FPKM (C3)	Count (C4)	TPM (C4)	FPKM (C4)	Count (C5)	TPM (C5)	FPKM (C5)	Count (C6)	TPM (C6)	FPKM (C6)	Count (E1)	TPM (E1)	FPKM (E1)	Count (E2)	TPM (E2)	FPKM (E2)	Count (E3)	TPM (E3)	FPKM (E3)	Count (E4)	TPM (E4)	FPKM (E4)	Count (E5)	TPM (E5)	FPKM (E5)	Count (E6)	TPM (E6)	FPKM (E6)	GeneName	GeneDescription	GO	KEGG	KOG
LOC114359691	LOC114359691	NW_021134834.1[-]196516-204018	514	9.46955	6.31105	509	10.6262	7.15613	494	10.2715	6.99711	66	1.30758	1.06984	37	0.861302	0.695763	65	1.11702	0.943121	61	1.13809	0.961846	66	1.12953	0.914856	62	1.03748	0.855263	77	1.57428	1.1869	98	1.80799	1.41058	102	2.00271	1.5179	LOC114359691	influenza virus NS1A-binding protein-like	GO:0005575,GO:0005622,GO:0005623,GO:0005634,GO:0005667,GO:0005681,GO:0005737,GO:0005829,GO:0005856,GO:0006139,GO:0006351,GO:0006383,GO:0006396,GO:0006725,GO:0006807,GO:0008150,GO:0008152,GO:0008380,GO:0009058,GO:0009059,GO:0009605,GO:0009607,GO:0009615,GO:0009892,GO:0009966,GO:0009968,GO:0009987,GO:0010467,GO:0010605,GO:0010646,GO:0010648,GO:0010941,GO:0016070,GO:0018130,GO:0019222,GO:0019438,GO:…	-	KOG4441-Proteins containing BTB/POZ and Kelch domains, involved in regulatory/signal transduction processes[TR]
LOC114363594	LOC114363594	NW_021137412.1[+]423936-429877	5931	146.662	97.7442	5914	165.564	111.498	6564	182.914	124.603	11311	302.576	247.562	10809	341.342	275.738	12097	280.552	236.876	6416	161.116	136.166	8602	198.237	160.561	8486	191.99	158.27	8314	230.332	173.655	8804	218.568	170.526	8686	229.459	173.912	LOC114363594	basigin	-	-	-
LOC114363595	LOC114363595	NW_021137412.1[-]435382-442556	4828	203.057	135.329	3870	184.299	124.115	3272	155.109	105.663	9225	419.807	343.479	8103	435.26	351.605	9483	374.102	315.863	5064	216.344	182.841	6241	244.634	198.14	6878	264.724	218.23	10269	483.972	364.881	9822	414.798	323.624	9188	412.879	312.93	LOC114363595	uncharacterized LOC114363595	-	-	-
LOC114349563	LOC114349563	NW_021130933.1[+]441139-442601	0	0	0	0	0	0	8	0.724619	0.493621	213	18.6384	15.2496	265	27.3053	22.0573	284	21.5563	18.2005	0	0	0	0	0	0	0	0	0	246	22.2799	16.7975	350	28.3797	22.1418	306	26.4402	20.0396	LOC114349563	mast cell protease 1A-like	-	-	KOG3627-Trypsin[E]
LOC114363596	LOC114363596	NW_021137412.1[-]461191-465119	1476	43.6493	29.0904	867	29.0151	19.5399	949	31.6351	21.5502	1844	59.0133	48.2837	1589	60.014	48.4796	2318	64.2962	54.2867	971	29.1546	24.6397	880	24.2472	19.6388	782	21.1623	17.4455	7723	255.963	192.978	9776	290.331	226.515	9634	304.462	230.759	LOC114363596	glycine-rich protein DOT1-like	-	-	-
Trnae-uuc_8	Trnae-uuc	NW_021134470.1[+]137461-137532	0	0	0	0	0	0	0	0	0	0	0	0	0	0	0	0	0	0	0	0	0	0	0	0	0	0	0	0	0	0	0	0	0	0	0	0	Trnae-uuc_8	tRNA-Glu	-	-	-
Trnae-uuc_9	Trnae-uuc	NW_021134470.1[+]139393-139464	0	0	0	0	0	0	0	0	0	0	0	0	0	0	0	0	0	0	0	0	0	0	0	0	0	0	0	0	0	0	0	0	0	0	0	0	Trnae-uuc_9	tRNA-Glu	-	-	-
Trnae-uuc_6	Trnae-uuc	NW_021134470.1[-]110680-110752	0	0	0	0	0	0	0	0	0	0	0	0	0	0	0	0	0	0	0	0	0	0	0	0	0	0	0	0	0	0	0	0	0	0	0	0	Trnae-uuc_6	tRNA-Glu	-	-	-
Trnae-uuc_7	Trnae-uuc	NW_021134470.1[-]136209-136280	0	0	0	0	0	0	0	0	0	0	0	0	0	0	0	0	0	0	0	0	0	0	0	0	0	0	0	0	0	0	0	0	0	0	0	0	Trnae-uuc_7	tRNA-Glu	-	-	-
Trnae-uuc_4	Trnae-uuc	NW_021132937.1[-]372211-372282	0	0	0	0	0	0	0	0	0	0	0	0	0	0	0	0	0	0	0	0	0	0	0	0	0	0	0	0	0	0	0	0	0	0	0	0	Trnae-uuc_4	tRNA-Glu	-	-	-
LOC114363597	LOC114363597	NW_021137412.1[+]322440-329137	64	1.30766	0.871496	82	1.9182	1.29179	102	2.3617	1.60882	109	2.42493	1.98404	81	2.12282	1.71482	146	2.81774	2.37908	81	1.69067	1.42886	68	1.29396	1.04803	112	2.11571	1.74412	43	0.989361	0.74591	64	1.31383	1.02504	46	1.00509	0.761781	LOC114363597	solute carrier family 22 member 1-like	GO:0003008,GO:0003674,GO:0005215,GO:0005326,GO:0005575,GO:0005623,GO:0005886,GO:0005887,GO:0006810,GO:0006811,GO:0006812,GO:0006820,GO:0006836,GO:0007610,GO:0007611,GO:0007613,GO:0008150,GO:0008324,GO:0008509,GO:0008514,GO:0008519,GO:0009914,GO:0010646,GO:0010648,GO:0010817,GO:0015075,GO:0015101,GO:0015220,GO:0015695,GO:0015696,GO:0015711,GO:0015870,GO:0015871,GO:0015893,GO:0016020,GO:0016021,GO:…	-	KOG0255-Synaptic vesicle transporter SVOP and related transporters (major facilitator superfamily)[R]
Trnae-uuc_2	Trnae-uuc	NW_021131844.1[-]475562-475633	0	0	0	0	0	0	0	0	0	0	0	0	0	0	0	0	0	0	0	0	0	0	0	0	0	0	0	0	0	0	0	0	0	0	0	0	Trnae-uuc_2	tRNA-Glu	-	-	-
Trnae-uuc_3	Trnae-uuc	NW_021131844.1[-]484544-484615	0	0	0	0	0	0	0	0	0	0	0	0	0	0	0	1	0.167135	0.141116	0	0	0	0	0	0	0	0	0	0	0	0	0	0	0	0	0	0	Trnae-uuc_3	tRNA-Glu	-	-	-
Trnae-uuc_1	Trnae-uuc	NW_021131730.1[+]299996-300067	0	0	0	0	0	0	0	0	0	0	0	0	0	0	0	0	0	0	0	0	0	0	0	0	0	0	0	0	0	0	0	0	0	0	0	0	Trnae-uuc_1	tRNA-Glu	-	-	-
LOC114354835	LOC114354835	NW_021132422.1[+]201-747	0	0	0	0	0	0	0	0	0	0	0	0	0	0	0	0	0	0	0	0	0	1	0.076257	0.061764	0	0	0	0	0	0	0	0	0	1	0.086833	0.065813	LOC114354835	cuticle protein 64-like	-	-	-
LOC114354834	LOC114354834	NW_021132420.1[+]11168-28804	73	2.59919	1.73225	95	3.84856	2.59177	94	3.78474	2.57821	27	1.01595	0.831228	18	0.827076	0.668115	13	0.431929	0.364687	36	1.29061	1.09075	36	1.20398	0.975156	31	1.00076	0.824996	37	1.46492	1.10445	30	1.05119	0.820131	31	1.17876	0.893407	LOC114354834	gonadotropin-releasing hormone receptor	GO:0001653,GO:0003674,GO:0004888,GO:0004930,GO:0005575,GO:0005623,GO:0005886,GO:0005887,GO:0006081,GO:0006117,GO:0007154,GO:0007165,GO:0007186,GO:0007200,GO:0007218,GO:0007610,GO:0008150,GO:0008152,GO:0008188,GO:0008528,GO:0009636,GO:0009987,GO:0010033,GO:0016020,GO:0016021,GO:0023052,GO:0030534,GO:0031224,GO:0031226,GO:0032501,GO:0035237,GO:0035690,GO:0038023,GO:0042221,GO:0042493,GO:0044237,GO:…	K04280-ko04080 Neuroactive ligand-receptor interaction;ko04912 GnRH signaling pathway	KOG4219-G protein-coupled receptor[T]
LOC114354837	LOC114354837	NW_021132431.1[+]873-3741	340	21.2725	14.1772	397	28.174	18.9735	428	30.2169	20.5842	25	1.65867	1.35709	4	0.264143	0.213376	15	0.858687	0.725008	175	11.0778	9.36225	236	13.7699	11.1529	220	12.5735	10.3652	110	7.66552	5.77928	115	7.19748	5.61545	122	8.15395	6.18006	LOC114354837	mediator of RNA polymerase II transcription subunit 21-like	GO:0000151,GO:0001701,GO:0001824,GO:0003674,GO:0003712,GO:0003713,GO:0003824,GO:0003899,GO:0005488,GO:0005515,GO:0005575,GO:0005622,GO:0005623,GO:0005634,GO:0005654,GO:0006139,GO:0006351,GO:0006355,GO:0006357,GO:0006366,GO:0006464,GO:0006725,GO:0006807,GO:0007275,GO:0008150,GO:0008152,GO:0009058,GO:0009059,GO:0009790,GO:0009792,GO:0009889,GO:0009891,GO:0009893,GO:0009987,GO:0010467,GO:0010468,GO:…	-	KOG1510-RNA polymerase II holoenzyme and mediator subcomplex, subunit SURB7/SRB7[K]
LOC114354836	LOC114354836	NW_021132426.1[-]1027-6136	12	0.573059	0.38192	20	1.06984	0.720476	28	1.54706	1.05388	0	0	0	0	0	0	0	0	0	0	0	0	6	0.260816	0.211246	5	0.206992	0.170637	0	0	0	0	0	0	0	0	0	LOC114354836	serine/arginine repetitive matrix protein 1-like	-	-	-
LOC114354831	LOC114354831	NW_021132414.1[+]24103-38355	6	0.679718	0.453003	4	0.523002	0.352211	10	1.21199	0.82562	7	0.778957	0.637329	3	0.39595	0.31985	0	0	0	0	0	0	0	0	0	4	0.375129	0.309245	17	2.20563	1.66289	11	1.27303	0.993212	12	1.43326	1.0863	LOC114354831	leishmanolysin-like peptidase	GO:0000003,GO:0000070,GO:0000226,GO:0000278,GO:0000280,GO:0000819,GO:0003006,GO:0003674,GO:0003824,GO:0005575,GO:0005622,GO:0005623,GO:0005737,GO:0005811,GO:0005829,GO:0005912,GO:0005924,GO:0005925,GO:0006091,GO:0006323,GO:0006325,GO:0006338,GO:0006508,GO:0006807,GO:0006928,GO:0006996,GO:0007010,GO:0007017,GO:0007049,GO:0007051,GO:0007052,GO:0007059,GO:0007076,GO:0007088,GO:0007098,GO:0007100,GO:…	-	-
LOC114354833	LOC114354833	NW_021132414.1[-]26171-36364	24	0.642708	0.428338	27	0.796779	0.536583	23	0.695358	0.473687	38	1.09526	0.896126	12	0.384195	0.310354	23	0.577471	0.487571	8	0.21703	0.18342	16	0.379657	0.307501	9	0.220077	0.181424	33	0.99202	0.747914	35	0.920379	0.718077	23	0.650345	0.49291	LOC114354833	uncharacterized LOC114354833	-	-	-
LOC114354832	LOC114354832	NW_021132414.1[-]38988-40036	2	0.081553	0.054351	0	0	0	0	0	0	3944	266.683	218.195	3897	311.084	251.295	4037	236.638	199.799	0	0	0	0	0	0	0	0	0	2853	199.761	150.606	2669	167.508	130.689	2493	166.431	126.142	LOC114354832	uncharacterized LOC114354832	-	-	-
LOC114354838	LOC114354838	NW_021132432.1[-]3636-5120	0	0	0	1	0.034126	0.022982	3	0.068166	0.046436	0	0	0	0	0	0	0	0	0	4	0.122441	0.10348	0	0	0	0	0	0	0	0	0	0	0	0	0	0	0	LOC114354838	protein PIF-like	-	-	-
LOC114365976	LOC114365976	NW_021137947.1[+]356366-358126	63	3.76329	2.50807	33	2.26247	1.52364	47	3.19395	2.17576	2194	139.102	113.811	1794	133.538	107.872	2436	133.053	112.34	23	1.40249	1.1853	24	1.29841	1.05164	16	0.876443	0.722512	1454	94.3089	71.1024	1437	83.489	65.1379	1415	87.5272	66.3387	LOC114365976	hyphal wall protein 1-like	-	-	-
LOC114364986	LOC114364986	NW_021137763.1[+]176062-183257	0	0	0	0	0	0	0	0	0	9	0.407147	0.33312	6	0.349258	0.282132	6	0.249047	0.210276	0	0	0	0	0	0	4	0.149109	0.122921	8	0.374232	0.282145	5	0.216786	0.169136	11	0.524349	0.397415	LOC114364986	uncharacterized LOC114364986	-	-	-
LOC114359332	LOC114359332	NW_021134557.1[-]7-8421	126	0.766188	0.510632	53	0.362677	0.244241	71	0.486701	0.331548	56	0.369552	0.302361	50	0.383989	0.310187	70	0.400782	0.338389	18	0.111826	0.094509	14	0.079854	0.064678	16	0.088115	0.072639	77	0.526049	0.396605	70	0.425672	0.332108	90	0.584179	0.442762	LOC114359332	titin-like	GO:0000070,GO:0000228,GO:0000278,GO:0000280,GO:0000768,GO:0000793,GO:0000794,GO:0000819,GO:0002682,GO:0003674,GO:0003779,GO:0005198,GO:0005488,GO:0005515,GO:0005575,GO:0005622,GO:0005623,GO:0005634,GO:0005694,GO:0005737,GO:0005856,GO:0005859,GO:0005863,GO:0006323,GO:0006949,GO:0006996,GO:0007010,GO:0007049,GO:0007059,GO:0007062,GO:0007076,GO:0007275,GO:0007498,GO:0007517,GO:0007519,GO:0007520,GO:…	-	-
LOC114365040	LOC114365040	NW_021137771.1[+]241571-242370	0	0	0	0	0	0	0	0	0	423	43.0899	35.2554	367	44.0553	35.588	413	36.4332	30.7614	0	0	0	2	0.174895	0.141655	0	0	0	217	22.8534	17.2299	185	17.4285	13.5977	191	19.1755	14.5335	LOC114365040	uncharacterized LOC114365040	-	-	-
LOC114365041	LOC114365041	NW_021137771.1[-]86260-90372	588	10.4112	6.93862	692	13.8427	9.32221	568	11.2886	7.68995	42	0.794152	0.649761	29	0.648091	0.52353	24	0.39054	0.329741	99	1.7591	1.48669	271	4.44352	3.599	272	4.39349	3.62185	55	1.07702	0.812	67	1.17227	0.914602	120	2.25493	1.70906	LOC114365041	palmitoyltransferase ZDHHC16	GO:0001654,GO:0003674,GO:0003824,GO:0005575,GO:0005622,GO:0005623,GO:0005737,GO:0005794,GO:0006464,GO:0006497,GO:0006807,GO:0006950,GO:0006974,GO:0007154,GO:0007165,GO:0007166,GO:0007167,GO:0007169,GO:0007275,GO:0007399,GO:0007417,GO:0007420,GO:0007423,GO:0007507,GO:0008150,GO:0008152,GO:0008543,GO:0009058,GO:0009059,GO:0009719,GO:0009987,GO:0010033,GO:0012505,GO:0016409,GO:0016417,GO:0016740,GO:…	-	KOG1313-DHHC-type Zn-finger proteins[R]
LOC114365042	LOC114365042	NW_021137771.1[+]189006-201107	103	1.81631	1.2105	109	2.15603	1.45196	90	1.74008	1.18537	0	0	0	3	0.050089	0.040462	0	0	0	20	0.343099	0.289966	26	0.417113	0.337838	20	0.315606	0.260175	24	0.466587	0.351774	27	0.476791	0.371991	16	0.267153	0.202481	LOC114365042	inactive polypeptide N-acetylgalactosaminyltransferase-like protein 5 isoform X2	GO:0003674,GO:0003824,GO:0004653,GO:0005575,GO:0005622,GO:0005623,GO:0005737,GO:0005794,GO:0005795,GO:0005975,GO:0007275,GO:0007424,GO:0008150,GO:0008152,GO:0008194,GO:0008376,GO:0009058,GO:0009311,GO:0009312,GO:0012505,GO:0016051,GO:0016740,GO:0016757,GO:0016758,GO:0031984,GO:0032501,GO:0032502,GO:0043226,GO:0043227,GO:0043229,GO:0043231,GO:0044238,GO:0044422,GO:0044424,GO:0044431,GO:0044444,GO:…	K00710-ko00512 Mucin type O-glycan biosynthesis;ko00514 Other types of O-glycan biosynthesis	KOG3736-Polypeptide N-acetylgalactosaminyltransferase[O]
LOC114365043	LOC114365043	NW_021137771.1[-]4201-12814	0	0	0	0	0	0	0	0	0	0	0	0	2	0.03528	0.0285	2	0.048112	0.040622	0	0	0	0	0	0	0	0	0	0	0	0	0	0	0	0	0	0	LOC114365043	uncharacterized LOC114365043, transcript variant X1	-	-	-
LOC114365044	LOC114365044	NW_021137771.1[-]357-2640	0	0	0	0	0	0	0	0	0	9	0.268121	0.219372	23	0.79125	0.639175	8	0.203012	0.171407	0	0	0	0	0	0	0	0	0	4	0.123387	0.093025	17	0.476041	0.371405	0	0	0	LOC114365044	uncharacterized LOC114365044, transcript variant X1	-	-	-
LOC114365045	LOC114365045	NW_021137771.1[+]178735-179321	0	0	0	0	0	0	0	0	0	152	12.492	10.2208	88	8.55682	6.91223	114	8.143	6.87531	1	0.052658	0.044504	0	0	0	0	0	0	118	10.046	7.57402	97	7.41299	5.78359	79	6.40814	4.85686	LOC114365045	uncharacterized LOC114365045	-	-	-
LOC114365046	LOC114365046	NW_021137771.1[-]1217781-1230367	7357	166.827	111.183	6377	161.21	108.565	6757	169.623	115.549	2300	55.5158	45.422	1996	56.2617	45.4484	2326	48.1088	40.6193	3998	89.2443	75.4239	5416	111.679	90.4538	4922	98.9842	81.5994	2582	65.9202	49.6993	2592	58.6962	45.7946	2631	64.202	48.66	LOC114365046	serine-arginine protein 55 isoform X1	GO:0000003,GO:0000075,GO:0000245,GO:0000278,GO:0000375,GO:0000377,GO:0000380,GO:0000381,GO:0000398,GO:0000785,GO:0001178,GO:0001889,GO:0002119,GO:0002164,GO:0002244,GO:0002252,GO:0002376,GO:0002520,GO:0003006,GO:0003674,GO:0003676,GO:0003723,GO:0003729,GO:0005488,GO:0005515,GO:0005575,GO:0005622,GO:0005623,GO:0005634,GO:0005654,GO:0005694,GO:0005700,GO:0005730,GO:0005737,GO:0005829,GO:0006139,GO:…	K12893-ko03040 Spliceosome;ko05168 Herpes simplex virus 1 infection	KOG0106-Alternative splicing factor SRp55/B52/SRp75 (RRM superfamily)[A]
LOC114365047	LOC114365047	NW_021137771.1[-]120701-134365	2134	19.4148	12.9391	2356	24.2753	16.348	2223	22.799	15.531	1004	9.88095	8.08443	1015	11.7862	9.52096	950	8.10263	6.84123	1024	9.45893	7.99411	1504	12.7531	10.3293	1495	12.4447	10.259	1110	11.3122	8.52863	1048	9.56712	7.46424	1165	11.3246	8.58312	LOC114365047	uncharacterized LOC114365047	-	-	-
LOC114365048	LOC114365048	NW_021137771.1[+]94339-120971	437	5.81529	3.87564	634	9.59419	6.46112	610	9.14024	6.22646	130	1.81673	1.48641	370	6.18264	4.99436	340	4.28047	3.61409	230	3.07524	2.59901	346	4.22642	3.42316	446	5.33089	4.39462	523	7.81898	5.89497	378	5.03163	3.92566	324	4.60304	3.48874	LOC114365048	SPARC-related modular calcium-binding protein 1 isoform X1	GO:0002009,GO:0002165,GO:0003674,GO:0005488,GO:0005515,GO:0005575,GO:0005576,GO:0006355,GO:0006357,GO:0007275,GO:0007444,GO:0007472,GO:0007476,GO:0007552,GO:0007560,GO:0007568,GO:0008150,GO:0008340,GO:0009653,GO:0009791,GO:0009886,GO:0009887,GO:0009888,GO:0009889,GO:0009966,GO:0009967,GO:0010259,GO:0010468,GO:0010556,GO:0010646,GO:0010647,GO:0019219,GO:0019222,GO:0019827,GO:0023051,GO:0023056,GO:…	-	KOG4578-Uncharacterized conserved protein, contains KAZAL and TY domains[R]
LOC114365049	LOC114365049	NW_021137778.1[+]408-1701	0	0	0	0	0	0	0	0	0	23	4.324	3.53783	35	7.86473	6.35316	53	8.71701	7.35996	0	0	0	2	0.325878	0.263942	0	0	0	19	3.59391	2.70956	35	6.1818	4.82302	26	4.89062	3.70671	LOC114365049	cytosol aminopeptidase-like	GO:0007498,GO:0008150,GO:0009888,GO:0032502,GO:0048856	K11142-ko00330 Arginine and proline metabolism;ko00480 Glutathione metabolism	KOG2597-Predicted aminopeptidase of the M17 family[R]
LOC114358647	LOC114358647	NW_021134301.1[+]327353-331241	0	0	0	0	0	0	0	0	0	6	0.329407	0.269515	0	0	0	0	0	0	0	0	0	0	0	0	0	0	0	11	0.625045	0.471241	4	0.203457	0.158737	22	1.16162	0.880419	LOC114358647	trypsin-3-like	-	K01312-ko04080 Neuroactive ligand-receptor interaction;ko04972 Pancreatic secretion;ko04974 Protein digestion and absorption;ko05164 Influenza A	KOG3627-Trypsin[E]
LOC114360894	LOC114360894	NW_021135469.1[-]59774-61158	497	21.7938	14.5247	599	29.746	20.0322	474	23.4071	15.9452	29	1.37135	1.12201	26	1.42826	1.15375	36	1.45912	1.23197	246	10.9514	9.25548	295	12.052	9.76147	345	13.847	11.415	48	2.33271	1.7587	57	2.50022	1.95066	38	1.76324	1.3364	LOC114360894	PCNA-associated factor-like	-	-	-
LOC114360678	LOC114360678	NW_021135360.1[+]31027-63642	315	7.06739	4.71012	275	6.97718	4.69872	250	6.28922	4.2843	183	4.43281	3.62685	147	4.21101	3.40167	189	3.99284	3.37124	66	1.4777	1.24886	112	2.31767	1.87718	137	2.80895	2.31561	229	5.79344	4.36786	275	6.22452	4.85635	204	4.90599	3.71836	LOC114360678	protein drumstick	GO:0000122,GO:0002009,GO:0002165,GO:0003002,GO:0003674,GO:0005488,GO:0005515,GO:0006355,GO:0006357,GO:0007275,GO:0007389,GO:0007440,GO:0007442,GO:0007444,GO:0007478,GO:0007480,GO:0007552,GO:0007560,GO:0008150,GO:0009653,GO:0009790,GO:0009791,GO:0009880,GO:0009886,GO:0009887,GO:0009888,GO:0009889,GO:0009890,GO:0009891,GO:0009892,GO:0009893,GO:0010468,GO:0010556,GO:0010557,GO:0010558,GO:0010604,GO:…	-	KOG1074-Transcriptional repressor SALM[K]
LOC114360679	LOC114360679	NW_021135367.1[+]8974-59021	67	0.81162	0.54091	57	0.781871	0.526544	62	0.856631	0.583549	27	0.343306	0.280887	36	0.552066	0.445961	28	0.315905	0.266725	24	0.294028	0.248494	12	0.132969	0.107698	28	0.312358	0.257498	146	1.98884	1.49945	126	1.55237	1.21115	182	2.38441	1.8072	LOC114360679	irregular chiasm C-roughest protein-like isoform X1	GO:0000768,GO:0000902,GO:0000904,GO:0001654,GO:0001655,GO:0001700,GO:0001745,GO:0001763,GO:0001764,GO:0001822,GO:0001932,GO:0001933,GO:0002118,GO:0002121,GO:0002164,GO:0002376,GO:0002520,GO:0003008,GO:0003014,GO:0003674,GO:0005488,GO:0005515,GO:0005575,GO:0005576,GO:0005622,GO:0005623,GO:0005737,GO:0005886,GO:0005911,GO:0005912,GO:0005913,GO:0005917,GO:0006928,GO:0006949,GO:0006996,GO:0007010,GO:…	-	KOG4222-Axon guidance receptor Dscam[T]
LOC114364984	LOC114364984	NW_021137761.1[+]66442-67470	858	37.3442	24.8883	720	35.4576	23.8786	674	33.0255	22.4974	149	7.00946	5.73502	141	7.81948	6.31661	193	7.84461	6.62338	486	21.4741	18.1486	583	23.6227	19.133	531	21.1184	17.4094	200	9.71405	7.32372	242	10.5413	8.22426	197	9.12157	6.91343	LOC114364984	twist-related protein-like	-	-	KOG4447-Transcription factor TWIST[K]
LOC114360670	LOC114360670	NW_021135355.1[+]4382-6077	974	41.9801	27.9779	1194	58.2634	39.2369	1124	54.6085	37.2	214	9.97955	8.1651	171	9.38251	7.57923	207	8.36184	7.06008	864	37.7933	31.9406	1223	49.1393	39.8	1323	52.1859	43.0204	133	6.38806	4.81616	127	5.47306	4.27006	122	5.61663	4.25696	LOC114360670	thymidylate kinase	GO:0003674,GO:0003824,GO:0004798,GO:0005575,GO:0005622,GO:0005623,GO:0005634,GO:0005737,GO:0005739,GO:0005740,GO:0005758,GO:0005759,GO:0005829,GO:0006139,GO:0006220,GO:0006221,GO:0006227,GO:0006233,GO:0006235,GO:0006725,GO:0006753,GO:0006793,GO:0006796,GO:0006807,GO:0008150,GO:0008152,GO:0008283,GO:0009041,GO:0009058,GO:0009117,GO:0009123,GO:0009132,GO:0009133,GO:0009138,GO:0009139,GO:0009141,GO:…	K00943-ko00240 Pyrimidine metabolism	KOG3327-Thymidylate kinase/adenylate kinase[F]
LOC114360671	LOC114360671	NW_021135355.1[-]17979-49778	4626	45.5836	30.3795	4165	45.5879	30.7008	4208	46.1942	31.4681	322	3.38983	2.7735	273	3.33468	2.69377	376	3.42139	2.88875	3698	36.6803	31	4020	36.2609	29.3693	3706	32.7991	27.0385	399	4.384	3.30523	357	3.40459	2.65625	447	4.57796	3.46973	LOC114360671	transmembrane protein 94 isoform X1	-	-	KOG4383-Uncharacterized conserved protein[S]
LOC114360672	LOC114360672	NW_021130561.1[+]313235-346261	22	0.394375	0.262834	10	0.201463	0.135673	6	0.113652	0.077421	14	0.275631	0.225517	28	0.63863	0.515888	42	0.719974	0.60789	9	0.153742	0.129934	26	0.441467	0.357563	21	0.349605	0.288204	46	0.930808	0.701765	58	1.05207	0.820824	64	1.24974	0.947201	LOC114360672	neuroendocrine convertase 1-like	GO:0001101,GO:0002237,GO:0002791,GO:0002793,GO:0003674,GO:0003824,GO:0004175,GO:0004252,GO:0005488,GO:0005515,GO:0005575,GO:0005576,GO:0005615,GO:0005622,GO:0005623,GO:0005737,GO:0005783,GO:0005788,GO:0005791,GO:0005794,GO:0005802,GO:0006508,GO:0006518,GO:0006807,GO:0006950,GO:0007154,GO:0007267,GO:0007275,GO:0007399,GO:0007417,GO:0007420,GO:0008150,GO:0008152,GO:0008233,GO:0008236,GO:0009058,GO:…	-	KOG3526-Subtilisin-like proprotein convertase[O]
LOC114360673	LOC114360673	NW_021135355.1[+]12367-15585	981	13.6422	9.09196	994	15.6465	10.537	839	13.1409	8.95177	69	1.02813	0.841195	79	1.39867	1.12985	71	0.917458	0.77463	367	5.17809	4.37621	576	7.45924	6.04156	697	8.86403	7.30723	100	1.54415	1.16419	57	0.788926	0.615518	77	1.13528	0.860453	LOC114360673	DNA excision repair protein ERCC-6-like	GO:0000166,GO:0001932,GO:0001934,GO:0003674,GO:0003676,GO:0003677,GO:0003682,GO:0003824,GO:0005488,GO:0005515,GO:0005524,GO:0005575,GO:0005622,GO:0005623,GO:0005634,GO:0005654,GO:0005730,GO:0006139,GO:0006259,GO:0006281,GO:0006283,GO:0006284,GO:0006289,GO:0006351,GO:0006355,GO:0006366,GO:0006725,GO:0006807,GO:0006950,GO:0006974,GO:0006979,GO:0008022,GO:0008023,GO:0008047,GO:0008094,GO:0008144,GO:…	K10841-ko03420 Nucleotide excision repair	KOG0387-Transcription-coupled repair protein CSB/RAD26 (contains SNF2 family DNA-dependent ATPase domain)[KL]
LOC114360674	LOC114360674	NW_021135355.1[+]15997-18006	5072	137	91.3047	5540	169.422	114.095	4762	144.949	98.7415	1011	29.5253	24.1571	776	26.7666	21.6221	906	22.9286	19.3591	2510	68.8396	58.1791	3462	87.1388	70.5775	3488	86.1927	71.0546	1041	31.4843	23.737	935	25.3475	19.776	929	26.8077	20.3181	LOC114360674	dual specificity mitogen-activated protein kinase kinase 6	GO:0000003,GO:0000165,GO:0000187,GO:0000302,GO:0000303,GO:0000305,GO:0000578,GO:0001817,GO:0001932,GO:0001934,GO:0002218,GO:0002221,GO:0002225,GO:0002251,GO:0002253,GO:0002376,GO:0002385,GO:0002682,GO:0002684,GO:0002697,GO:0002699,GO:0002700,GO:0002702,GO:0002753,GO:0002757,GO:0002758,GO:0002759,GO:0002760,GO:0002764,GO:0002784,GO:0002831,GO:0002833,GO:0002920,GO:0002922,GO:0003002,GO:0003006,GO:…	K04432-ko04010 MAPK signaling pathway;ko04013 MAPK signaling pathway - fly;ko04015 Rap1 signaling pathway;ko04668 TNF signaling pathway;ko04218 Cellular senescence;ko04620 Toll-like receptor signaling pathway;ko04624 Toll and Imd signaling pathway;ko04664 Fc epsilon RI signaling pathway;ko04912 GnRH signaling pathway;ko04935 Growth hormone synthesis, secretion and action;ko04750 Inflammatory medi…	KOG0984-Mitogen-activated protein kinase (MAPK) kinase MKK3/MKK6[T]
LOC114360675	LOC114360675	NW_021135355.1[+]146577-149266	116	2.74119	1.82689	168	4.52608	3.04805	97	2.58962	1.76409	221	5.68295	4.64969	217	6.5721	5.30897	238	5.3083	4.48191	41	0.979399	0.827729	59	1.30102	1.05375	95	2.05689	1.69564	301	8.00604	6.036	186	4.43705	3.46178	255	6.46228	4.8979	LOC114360675	antigen LPMC-61-like	-	-	-
LOC114360676	LOC114360676	NW_021135357.1[-]152-5968	1060	37.1608	24.7661	910	36.1254	24.3283	933	36.8783	25.122	242	9.14897	7.48553	182	8.15288	6.58593	313	10.2865	8.68515	532	18.9299	15.9984	656	21.4122	17.3427	663	21.2532	17.5205	312	12.2393	9.2276	337	11.8491	9.2446	269	10.0788	7.63891	LOC114360676	transmembrane protein 39A-A-like	-	-	KOG3828-Uncharacterized conserved protein[S]
LOC114360677	LOC114360677	NW_021135360.1[+]3551-13653	1683	20.5038	13.6649	1576	21.7435	14.6429	1516	20.8199	14.1828	19	0.249921	0.204481	22	0.329189	0.26592	24	0.272401	0.229994	624	7.72109	6.5254	969	11.0045	8.91302	939	10.4653	8.62726	70	0.950897	0.716911	38	0.462561	0.360888	65	0.84121	0.637571	LOC114360677	piwi-like protein Ago3	GO:0000003,GO:0000966,GO:0003006,GO:0003674,GO:0003676,GO:0003723,GO:0003729,GO:0003824,GO:0004518,GO:0004519,GO:0004521,GO:0004540,GO:0005488,GO:0005575,GO:0005622,GO:0005623,GO:0005634,GO:0005694,GO:0005737,GO:0005739,GO:0005829,GO:0006139,GO:0006259,GO:0006304,GO:0006305,GO:0006306,GO:0006396,GO:0006417,GO:0006725,GO:0006807,GO:0007049,GO:0007276,GO:0007281,GO:0007283,GO:0007292,GO:0008150,GO:…	K02156-ko04320 Dorso-ventral axis formation	KOG1042-Germ-line stem cell division protein Hiwi/Piwi; negative developmental regulator[D]
Trnap-ugg_12	Trnap-ugg	NW_021133063.1[+]210200-210271	0	0	0	0	0	0	0	0	0	0	0	0	0	0	0	0	0	0	0	0	0	0	0	0	0	0	0	0	0	0	0	0	0	0	0	0	Trnap-ugg_12	tRNA-Pro	-	-	-
LOC114361819	LOC114361819	NW_021130614.1[+]249794-350914	1650	10.8933	7.25989	1316	9.8345	6.62295	1403	10.4308	7.10563	815	5.81628	4.75878	915	7.70372	6.22309	269	1.65918	1.40088	134	0.896895	0.758002	392	2.40608	1.94879	367	2.2142	1.82532	475	3.50608	2.64334	695	4.60689	3.59428	783	5.52532	4.18776	LOC114361819	uncharacterized LOC114361819, transcript variant X1	-	-	-
LOC114361818	LOC114361818	NW_021136240.1[+]310757-343453	1004	11.3206	7.54468	663	8.49273	5.71935	705	9.00206	6.13233	2	0.016544	0.013536	4	0.048771	0.039398	24	0.215149	0.181655	141	1.45744	1.23174	154	1.60167	1.29727	158	1.62812	1.34217	61	0.647224	0.487962	67	0.645877	0.503911	84	0.85033	0.644484	LOC114361818	protein shuttle craft isoform X1	GO:0000122,GO:0000976,GO:0000977,GO:0000981,GO:0000982,GO:0001012,GO:0001067,GO:0001078,GO:0001227,GO:0003674,GO:0003676,GO:0003677,GO:0003690,GO:0003700,GO:0005488,GO:0005575,GO:0005622,GO:0005623,GO:0005634,GO:0005730,GO:0005737,GO:0005829,GO:0005886,GO:0006139,GO:0006351,GO:0006355,GO:0006357,GO:0006366,GO:0006725,GO:0006807,GO:0006950,GO:0006952,GO:0006954,GO:0008150,GO:0008152,GO:0008270,GO:…	-	KOG1952-Transcription factor NF-X1, contains NFX-type Zn2+-binding and R3H domains[K]
LOC114359272	LOC114359272	NW_021134519.1[+]552983-687588	79	0.521035	0.347247	126	0.947842	0.638315	136	1.01572	0.69192	504	3.62333	2.96455	425	3.61691	2.92175	400	2.50212	2.11259	107	0.723406	0.611379	124	0.76588	0.620319	147	0.892501	0.73575	574	4.28095	3.22754	517	3.4499	2.6916	517	3.67881	2.78825	LOC114359272	neuronal calcium sensor 2	-	-	KOG0044-Ca2+ sensor (EF-Hand superfamily)[T]
LOC114361812	LOC114361812	NW_021136240.1[-]350095-352435	2	0.070487	0.046976	2	0.079806	0.053744	0	0	0	818	31.2293	25.5513	766	34.5421	27.9033	801	26.5235	22.3944	0	0	0	6	0.197066	0.159612	0	0	0	1178	46.6007	35.1337	928	32.8945	25.6642	871	32.8354	24.8866	LOC114361812	uncharacterized protein C1orf194	-	-	-
LOC114361811	LOC114361811	NW_021130614.1[-]370900-371669	0	0	0	2	0.315691	0.212599	0	0	0	11	1.70194	1.3925	6	1.12071	0.905317	7	0.935905	0.790205	0	0	0	0	0	0	4	0.468601	0.3863	9	1.41509	1.06688	3	0.403814	0.315054	3	0.455695	0.345381	LOC114361811	uncharacterized LOC114361811	-	-	-
LOC114361810	LOC114361810	NW_021136240.1[-]347587-349808	227	5.58142	3.71978	258	7.18074	4.8358	266	7.37945	5.02698	549	14.5966	11.9427	526	16.5255	13.3493	658	15.1929	12.8277	224	5.58078	4.71653	249	5.69054	4.60902	272	6.11715	5.04278	500	13.7692	10.381	462	11.4157	8.90646	485	12.7371	9.65374	LOC114361810	uncharacterized LOC114361810	-	-	-
LOC114361817	LOC114361817	NW_021136240.1[-]364119-367800	158	2.03099	1.35357	100	1.45096	0.977138	137	1.98566	1.35266	6	0.083371	0.068213	4	0.065682	0.053058	15	0.179441	0.151506	62	0.798665	0.674983	55	0.653009	0.5289	58	0.682685	0.562784	42	0.598506	0.451232	36	0.453632	0.353923	49	0.670483	0.508173	LOC114361817	DNA fragmentation factor subunit beta-like	GO:0000228,GO:0000737,GO:0000785,GO:0000790,GO:0003674,GO:0003676,GO:0003677,GO:0003824,GO:0004518,GO:0004536,GO:0005488,GO:0005515,GO:0005575,GO:0005622,GO:0005623,GO:0005634,GO:0005654,GO:0005694,GO:0005730,GO:0005737,GO:0005829,GO:0006139,GO:0006259,GO:0006308,GO:0006309,GO:0006323,GO:0006725,GO:0006807,GO:0006915,GO:0006921,GO:0006996,GO:0007275,GO:0007399,GO:0007417,GO:0007420,GO:0008150,GO:…	K02311-ko04210 Apoptosis	-
LOC114361816	LOC114361816	NW_021136240.1[-]301323-308807	7	0.241045	0.160647	13	0.472811	0.31841	4	0.139568	0.095075	28	1.03328	0.84541	47	2.05257	1.65808	54	1.7456	1.47385	0	0	0	14	0.44672	0.361818	12	0.373566	0.307956	28	1.0809	0.814924	44	1.50617	1.17511	36	1.31148	0.993999	LOC114361816	uncharacterized LOC114361816	-	-	-
LOC114361815	LOC114361815	NW_021136240.1[-]66056-75927	188	4.88838	3.2579	151	4.44596	2.99409	192	5.61116	3.8224	17	0.464028	0.37966	18	0.590602	0.477091	30	0.72856	0.615139	112	2.94157	2.48604	140	3.39386	2.74883	100	2.36361	1.94848	20	0.567336	0.427732	23	0.596567	0.46544	31	0.852045	0.645783	LOC114361815	integrator complex subunit 7-like	GO:0000075,GO:0000077,GO:0000428,GO:0001654,GO:0002088,GO:0005575,GO:0005622,GO:0005623,GO:0005634,GO:0005654,GO:0005694,GO:0005737,GO:0006139,GO:0006351,GO:0006366,GO:0006396,GO:0006725,GO:0006807,GO:0006950,GO:0006974,GO:0007275,GO:0007423,GO:0008150,GO:0008152,GO:0009058,GO:0009059,GO:0009301,GO:0009314,GO:0009628,GO:0009987,GO:0010212,GO:0010467,GO:0016070,GO:0016073,GO:0016180,GO:0016591,GO:…	-	-
LOC114361814	LOC114361814	NW_021136240.1[-]359306-360010	405	29.3042	19.53	812	66.5086	44.7896	665	54.2253	36.939	687	53.8222	44.0364	691	63.9032	51.6213	686	46.5636	39.3147	644	47.3319	40.002	910	61.3822	49.7161	945	62.615	51.6179	583	47.2547	35.6268	423	30.739	23.9825	497	38.4492	29.1415	LOC114361814	INO80 complex subunit C	GO:0000228,GO:0000785,GO:0000790,GO:0001650,GO:0005575,GO:0005622,GO:0005623,GO:0005634,GO:0005654,GO:0005694,GO:0005730,GO:0006325,GO:0006338,GO:0006464,GO:0006508,GO:0006807,GO:0006996,GO:0008150,GO:0008152,GO:0009987,GO:0016043,GO:0016579,GO:0019538,GO:0031011,GO:0031974,GO:0031981,GO:0032991,GO:0033202,GO:0034708,GO:0035097,GO:0036211,GO:0043170,GO:0043226,GO:0043227,GO:0043228,GO:0043229,GO:…	-	KOG4137-Uncharacterized conserved protein[S]
LOC114364985	LOC114364985	NW_021137762.1[+]227-1689	171	13.61	9.07051	91	8.17309	5.50409	91	8.10885	5.52386	18	1.49397	1.22234	19	1.92768	1.55718	25	1.83222	1.54699	101	8.14017	6.87958	83	6.14893	4.98028	67	4.84007	3.99	26	2.26422	1.70706	29	2.31843	1.80883	36	3.01735	2.28691	LOC114364985	cytochrome c oxidase assembly protein COX15 homolog	GO:0003674,GO:0003824,GO:0004129,GO:0005215,GO:0005575,GO:0005622,GO:0005623,GO:0005634,GO:0005737,GO:0005739,GO:0005740,GO:0005743,GO:0005746,GO:0006091,GO:0006119,GO:0006123,GO:0006139,GO:0006163,GO:0006725,GO:0006753,GO:0006778,GO:0006779,GO:0006783,GO:0006784,GO:0006793,GO:0006796,GO:0006807,GO:0006810,GO:0006811,GO:0006812,GO:0007585,GO:0008150,GO:0008152,GO:0008324,GO:0008535,GO:0009055,GO:…	K02259-ko00190 Oxidative phosphorylation;ko00860 Porphyrin metabolism;ko02020 Two-component system;ko04714 Thermogenesis	KOG2725-Cytochrome oxidase assembly factor COX15[O]
LOC114357092	LOC114357092	NW_021133261.1[-]745842-747516	0	0	0	0	0	0	0	0	0	425	62.8515	51.4241	395	68.9566	55.7034	438	56.1647	47.4211	0	0	0	0	0	0	0	0	0	256	39.1682	29.5301	261	35.7991	27.9303	191	27.8109	21.0785	LOC114357092	uncharacterized LOC114357092	-	-	-
LOC114351331	LOC114351331	NW_021131369.1[+]270547-272547	0	0	0	0	0	0	0	0	0	2310	147.121	120.372	1934	145.449	117.495	2836	156.626	132.242	0	0	0	0	0	0	0	0	0	1690	111.504	84.0664	1990	117.651	91.7907	1792	112.736	85.4454	LOC114351331	uncharacterized LOC114351331	-	-	-
LOC114366636	LOC114366636	NW_021130882.1[+]561520-563953	119	3.01694	2.01066	130	3.72894	2.51122	158	4.50811	3.07099	512	14.0601	11.5037	397	12.8698	10.3963	560	13.3292	11.2541	328	8.45426	7.14503	419	9.91348	8.02936	357	8.28568	6.83045	594	16.9029	12.7436	790	20.1491	15.7203	770	20.8878	15.8313	LOC114366636	protein draper-like	-	-	-
LOC114366637	LOC114366637	NW_021130308.1[+]586484-610132	383	2.81978	1.87926	367	3.0654	2.06436	234	1.9383	1.3204	146	1.16223	0.950916	78	0.734899	0.593654	174	1.19957	1.01283	30	0.22367	0.189032	48	0.329052	0.266514	43	0.288681	0.237979	585	4.83554	3.64566	554	4.1026	3.20083	585	4.60581	3.49084	LOC114366637	inactive dipeptidyl peptidase 10	-	-	KOG2100-Dipeptidyl aminopeptidase[O]
LOC114366634	LOC114366634	NW_021130882.1[+]261233-274543	7710	79.3284	52.869	6096	73.0019	49.1624	5641	65.6556	44.7255	425	4.62348	3.78285	351	4.51026	3.64341	408	3.84485	3.24629	2963	32.2688	27.2717	3897	37.5975	30.4518	3879	37.3847	30.8188	881	9.92932	7.48602	809	9.16663	7.15178	853	9.89305	7.49815	LOC114366634	nucleolar protein dao-5	GO:0000122,GO:0003674,GO:0003712,GO:0003714,GO:0003824,GO:0005575,GO:0005622,GO:0005623,GO:0005634,GO:0005654,GO:0005667,GO:0005694,GO:0005737,GO:0005829,GO:0006139,GO:0006259,GO:0006304,GO:0006305,GO:0006306,GO:0006355,GO:0006357,GO:0006725,GO:0006807,GO:0008150,GO:0008152,GO:0009889,GO:0009890,GO:0009891,GO:0009892,GO:0009893,GO:0009987,GO:0010468,GO:0010556,GO:0010557,GO:0010558,GO:0010604,GO:…	-	-
LOC114366635	LOC114366635	NW_021130882.1[-]256777-260618	353	12.3658	8.2413	290	11.5577	7.78343	228	9.04381	6.16077	82	3.09254	2.53026	62	2.7341	2.20862	78	2.55394	2.15635	263	9.3846	7.9313	350	11.459	9.28117	266	8.5566	7.05379	87	3.3784	2.54708	101	3.54481	2.76565	82	3.03675	2.30162	LOC114366635	uncharacterized LOC114366635, transcript variant X1	-	-	-
LOC114366632	LOC114366632	NW_021130882.1[-]430798-432162	476	18.2462	12.1603	790	34.3107	23.1062	854	36.9254	25.1541	103	4.27154	3.4949	84	4.09778	3.3102	127	4.54619	3.83844	805	31.3522	26.497	967	34.576	28.0046	1078	37.8525	31.2044	125	5.33334	4.02097	84	3.21999	2.51223	96	3.8993	2.95536	LOC114366632	transmembrane protein 223	GO:0005575,GO:0005622,GO:0005623,GO:0005737,GO:0005739,GO:0007275,GO:0007399,GO:0008150,GO:0032501,GO:0032502,GO:0043226,GO:0043227,GO:0043229,GO:0043231,GO:0044424,GO:0044444,GO:0044464,GO:0048731,GO:0048856	-	-
LOC114366633	LOC114366633	NW_021130882.1[-]411733-412493	5	0.378239	0.252081	9	0.807685	0.543928	9	0.785641	0.53519	10	0.898035	0.734757	7	0.708609	0.572418	7	0.510558	0.431075	2	0.148417	0.125433	7	0.487322	0.394703	4	0.28827	0.237641	6	0.552132	0.41627	8	0.616547	0.481028	5	0.389075	0.294888	LOC114366633	uncharacterized LOC114366633	-	-	-
LOC114366630	LOC114366630	NW_021130882.1[+]228593-230277	72	2.39208	1.59422	113	4.23198	2.84998	76	2.74338	1.86883	63	2.15867	1.76619	57	2.24215	1.81122	69	2.11675	1.78722	54	1.7515	1.48026	67	2.05532	1.6647	60	1.74245	1.43642	61	2.15678	1.62606	45	1.47955	1.15434	49	1.5697	1.18971	LOC114366630	uncharacterized LOC114366630, transcript variant X1	-	-	-
LOC114366631	LOC114366631	NW_021130882.1[+]275336-430819	1502	11.219	7.47701	1778	15.0408	10.1291	1839	15.4824	10.5468	235	1.8924	1.54833	239	2.27594	1.83851	167	1.16881	0.986856	295	2.235	1.88889	989	6.88174	5.57382	475	3.24757	2.67719	882	7.38373	5.56683	779	5.83381	4.55152	840	6.69334	5.07303	LOC114366631	uncharacterized LOC114366631, transcript variant X1	GO:0000151,GO:0000209,GO:0003674,GO:0003824,GO:0004842,GO:0005488,GO:0005515,GO:0005575,GO:0005622,GO:0005623,GO:0005737,GO:0005768,GO:0005794,GO:0006464,GO:0006508,GO:0006511,GO:0006807,GO:0008150,GO:0008152,GO:0008270,GO:0009056,GO:0009057,GO:0009893,GO:0009894,GO:0009896,GO:0009987,GO:0010008,GO:0010604,GO:0012505,GO:0016020,GO:0016567,GO:0016740,GO:0019222,GO:0019538,GO:0019787,GO:0019899,GO:…	-	KOG1815-Predicted E3 ubiquitin ligase[O]
LOC114366638	LOC114366638	NW_021130882.1[-]469625-518412	1656	60.286	40.1781	1050	43.2778	29.145	981	40.2285	27.4042	412	16.232	13.2808	291	13.492	10.8989	358	12.2191	10.3168	300	11.0712	9.35675	381	12.928	10.471	353	11.7405	9.67851	1092	44.5174	33.5631	1277	46.6624	36.4059	1097	42.6628	32.335	LOC114366638	uncharacterized LOC114366638	-	-	-
LOC114366639	LOC114366639	NW_021130882.1[-]57096-62395	3777	188.008	125.3	3934	221.737	149.327	3765	211.217	143.884	5821	313.503	256.503	4560	289.889	234.174	6073	283.553	239.41	5730	289.695	244.833	5993	278.049	225.204	6975	317.722	261.92	5735	319.896	241.18	6487	324.231	252.964	5705	303.411	229.962	LOC114366639	NADH dehydrogenase [ubiquinone] flavoprotein 2, mitochondrial	GO:0003674,GO:0003824,GO:0003954,GO:0005575,GO:0005622,GO:0005623,GO:0005737,GO:0005739,GO:0005740,GO:0005743,GO:0005746,GO:0005747,GO:0006091,GO:0006119,GO:0006120,GO:0006139,GO:0006163,GO:0006725,GO:0006753,GO:0006793,GO:0006796,GO:0006807,GO:0006996,GO:0007005,GO:0007275,GO:0007399,GO:0007507,GO:0008137,GO:0008150,GO:0008152,GO:0009055,GO:0009117,GO:0009123,GO:0009126,GO:0009141,GO:0009144,GO:…	K03943-ko00190 Oxidative phosphorylation;ko04723 Retrograde endocannabinoid signaling;ko04714 Thermogenesis;ko05208 Chemical carcinogenesis - reactive oxygen species;ko05010 Alzheimer disease;ko05012 Parkinson disease;ko05014 Amyotrophic lateral sclerosis;ko05016 Huntington disease;ko05020 Prion disease;ko05022 Pathways of neurodegeneration - multiple diseases;ko05415 Diabetic cardiomyopathy;ko04…	KOG3196-NADH:ubiquinone oxidoreductase, NDUFV2/24 kD subunit[C]
LOC114364982	LOC114364982	NW_021137761.1[-]53544-55911	874	18.0424	12.0245	863	20.1608	13.5771	847	19.6955	13.4168	29	0.64653	0.52898	24	0.630781	0.509548	18	0.343305	0.28986	461	9.65031	8.15586	546	10.505	8.50844	628	11.8506	9.76926	42	0.955655	0.720498	40	0.825023	0.64368	20	0.438356	0.332239	LOC114364982	ATP-dependent DNA helicase PIF1	GO:0000002,GO:0000166,GO:0000228,GO:0000287,GO:0000781,GO:0000784,GO:0003674,GO:0003676,GO:0003677,GO:0003678,GO:0003824,GO:0004003,GO:0004386,GO:0004857,GO:0005488,GO:0005524,GO:0005575,GO:0005622,GO:0005623,GO:0005634,GO:0005657,GO:0005694,GO:0005737,GO:0005739,GO:0006139,GO:0006259,GO:0006260,GO:0006725,GO:0006807,GO:0006996,GO:0007005,GO:0008026,GO:0008094,GO:0008144,GO:0008150,GO:0008152,GO:…	-	KOG0987-DNA helicase PIF1/RRM3[D]
LOC114360495	LOC114360495	NW_021130561.1[+]1617953-1674865	1441	22.0902	14.7222	753	12.9782	8.74005	753	12.8535	8.75597	75	1.21772	0.99632	53	1.01678	0.821361	83	1.17828	0.994845	169	2.58228	2.18239	168	2.36437	1.915	152	2.09228	1.72481	256	4.33722	3.26997	289	4.42502	3.45239	304	4.96127	3.76025	LOC114360495	actin cytoskeleton-regulatory complex protein pan1 isoform X1	GO:0000003,GO:0001568,GO:0001666,GO:0001667,GO:0001701,GO:0001764,GO:0001889,GO:0001944,GO:0002009,GO:0002064,GO:0002065,GO:0002066,GO:0002165,GO:0003006,GO:0003007,GO:0003674,GO:0003700,GO:0003712,GO:0003713,GO:0003779,GO:0005488,GO:0005515,GO:0005575,GO:0005622,GO:0005623,GO:0005634,GO:0005737,GO:0006355,GO:0006357,GO:0006928,GO:0006950,GO:0006996,GO:0007010,GO:0007275,GO:0007276,GO:0007281,GO:…	-	-
LOC114360496	LOC114360496	NW_021135294.1[+]54553-87212	172	2.75806	1.83813	101	1.83949	1.23879	183	3.31265	2.25663	0	0	0	0	0	0	0	0	0	39	0.628802	0.531425	53	0.794208	0.643263	41	0.599725	0.494395	42	0.757004	0.570729	48	0.760578	0.593401	65	1.11458	0.844764	LOC114360496	E3 ubiquitin-protein ligase CBL-like	GO:0000209,GO:0001775,GO:0001894,GO:0001932,GO:0001933,GO:0002376,GO:0002643,GO:0002645,GO:0002664,GO:0002666,GO:0002667,GO:0002669,GO:0002682,GO:0002683,GO:0002684,GO:0002694,GO:0002695,GO:0002911,GO:0002913,GO:0003674,GO:0003700,GO:0003824,GO:0004842,GO:0005102,GO:0005154,GO:0005488,GO:0005515,GO:0005575,GO:0005622,GO:0005623,GO:0005634,GO:0005654,GO:0005737,GO:0005829,GO:0005886,GO:0005912,GO:…	K04707-ko04120 Ubiquitin mediated proteolysis;ko04012 ErbB signaling pathway;ko04144 Endocytosis;ko04910 Insulin signaling pathway;ko05200 Pathways in cancer;ko05205 Proteoglycans in cancer;ko05220 Chronic myeloid leukemia;ko05100 Bacterial invasion of epithelial cells	KOG1785-Tyrosine kinase negative regulator CBL[V]
LOC114360497	LOC114360497	NW_021135294.1[+]91459-92738	3	0.187958	0.125266	9	0.737314	0.496537	5	0.430334	0.293149	37	3.21779	2.63274	33	3.34047	2.69844	32	2.37114	2.002	6	0.466682	0.394411	7	0.485727	0.393411	8	0.52966	0.436635	141	12.711	9.58322	120	9.69913	7.56723	140	12.0411	9.12622	LOC114360497	uncharacterized LOC114360497	-	-	-
LOC114360490	LOC114360490	NW_021135293.1[-]281144-297692	1873	31.2399	20.8201	1750	32.9489	22.1891	1762	33.0188	22.4928	924	16.6849	13.6513	754	15.9651	12.8967	995	15.5752	13.1505	1393	23.4869	19.8497	1486	22.9908	18.6213	1393	21.1561	17.4404	852	15.9929	12.0575	887	14.8571	11.5915	883	15.7302	11.9223	LOC114360490	protein SON-like isoform X1	GO:0000226,GO:0000278,GO:0000281,GO:0000910,GO:0003674,GO:0003676,GO:0003723,GO:0003725,GO:0005488,GO:0005515,GO:0005575,GO:0005622,GO:0005623,GO:0005634,GO:0005654,GO:0006139,GO:0006396,GO:0006397,GO:0006725,GO:0006807,GO:0006996,GO:0007010,GO:0007017,GO:0007049,GO:0008150,GO:0008152,GO:0009987,GO:0010467,GO:0010468,GO:0010941,GO:0016043,GO:0016070,GO:0016071,GO:0016604,GO:0016607,GO:0019219,GO:…	-	KOG2809-Telomerase elongation inhibitor/RNA maturation protein PINX1[AD]
LOC114360491	LOC114360491	NW_021135293.1[-]300550-308863	402	5.25723	3.50372	475	7.02657	4.73197	427	6.28688	4.28271	2276	32.2275	26.368	2231	37.2964	30.1282	2271	27.8788	23.5387	312	4.13546	3.49504	454	5.5285	4.47777	507	6.06982	5.00377	2783	40.809	30.7672	2325	30.5496	23.8347	2331	32.5997	24.708	LOC114360491	uncharacterized LOC114360491	-	-	-
LOC114360492	LOC114360492	NW_021135293.1[+]16892-120330	0	0	0	4	0.708268	0.476977	0	0	0	0	0	0	0	0	0	0	0	0	0	0	0	2	0.175788	0.142378	3	0.385071	0.317441	8	1.40175	1.05682	1	0.15942	0.124379	2	0.341548	0.258866	LOC114360492	uncharacterized LOC114360492	-	-	-
LOC114360498	LOC114360498	NW_021135294.1[+]100860-109091	720	17.4113	11.6039	948	25.9626	17.4843	789	21.4874	14.6375	50	1.29227	1.05732	36	1.08455	0.876104	67	1.51421	1.27848	366	8.98869	7.5967	529	11.9218	9.65602	424	9.38051	7.733	69	1.84872	1.39381	65	1.57038	1.22521	69	1.75808	1.33249	LOC114360498	zinc finger protein 675-like	-	-	KOG2462-C2H2-type Zn-finger protein[K]
LOC114360499	LOC114360499	NW_021135299.1[-]6069-6508	0	0	0	0	0	0	0	0	0	0	0	0	1	0.011605	0.009375	0	0	0	0	0	0	0	0	0	0	0	0	0	0	0	0	0	0	0	0	0	LOC114360499	trypsin, alkaline A-like	-	K01312-ko04080 Neuroactive ligand-receptor interaction;ko04972 Pancreatic secretion;ko04974 Protein digestion and absorption;ko05164 Influenza A	KOG3627-Trypsin[E]
LOC114364926	LOC114364926	NW_021137731.1[+]230937-240142	448	16.597	11.0612	412	17.2419	11.6114	490	20.4258	13.9143	7	0.278521	0.227881	2	0.093936	0.075882	4	0.132565	0.111927	82	3.06068	2.5867	103	3.54252	2.86924	72	2.41081	1.98739	22	0.904333	0.681805	15	0.535653	0.417915	14	0.536448	0.406585	LOC114364926	piwi-like protein Ago3	GO:0000003,GO:0000966,GO:0003006,GO:0003674,GO:0003676,GO:0003723,GO:0003729,GO:0003824,GO:0004518,GO:0004519,GO:0004521,GO:0004540,GO:0005488,GO:0005575,GO:0005622,GO:0005623,GO:0005634,GO:0005694,GO:0005737,GO:0005739,GO:0005829,GO:0006139,GO:0006259,GO:0006304,GO:0006305,GO:0006306,GO:0006396,GO:0006417,GO:0006725,GO:0006807,GO:0007049,GO:0007276,GO:0007281,GO:0007283,GO:0007292,GO:0008150,GO:…	K02156-ko04320 Dorso-ventral axis formation	KOG1042-Germ-line stem cell division protein Hiwi/Piwi; negative developmental regulator[D]
LOC114361725	LOC114361725	NW_021136180.1[+]273619-282343	1412	28.4778	18.9792	1334	30.4623	20.5146	1245	28.3007	19.2789	6	0.130578	0.106837	3	0.066965	0.054095	0	0	0	330	6.74961	5.70437	455	8.53969	6.91666	357	6.57383	5.41926	39	0.870127	0.656016	54	1.08361	0.84543	34	0.725524	0.54989	LOC114361725	uncharacterized LOC114361725	-	-	-
LOC114361724	LOC114361724	NW_021130614.1[+]224523-225928	1169	50.1108	33.3967	1260	61.1222	41.1622	1356	65.4904	44.613	264	12.224	10.0015	270	14.7518	11.9166	263	10.5581	8.91441	1134	49.3439	41.7025	1369	54.6807	44.2882	1320	51.7775	42.6837	294	14.0943	10.6261	276	11.8733	9.26354	275	12.57	9.52705	LOC114361724	vacuolar-sorting protein SNF8	GO:0000003,GO:0000578,GO:0000814,GO:0003002,GO:0003006,GO:0003674,GO:0005488,GO:0005515,GO:0005575,GO:0005622,GO:0005623,GO:0005634,GO:0005654,GO:0005667,GO:0005737,GO:0005768,GO:0005770,GO:0005829,GO:0005886,GO:0006355,GO:0006357,GO:0006403,GO:0006508,GO:0006511,GO:0006807,GO:0006810,GO:0006886,GO:0006914,GO:0006996,GO:0007032,GO:0007034,GO:0007275,GO:0007276,GO:0007281,GO:0007292,GO:0007308,GO:…	K12188-ko04144 Endocytosis	KOG3341-RNA polymerase II transcription factor complex subunit[K]
LOC114361727	LOC114361727	NW_021136187.1[+]15-2874	179	2.82739	1.88433	99	1.76214	1.1867	118	2.09835	1.42942	110	1.87855	1.537	84	1.68637	1.36225	85	1.24839	1.05404	11	0.163849	0.138475	47	0.687946	0.557198	41	0.591896	0.487941	159	2.81833	2.12483	131	2.07821	1.62141	151	2.54922	1.93211	LOC114361727	uncharacterized LOC114361727	-	-	-
LOC114361726	LOC114361726	NW_021136183.1[+]3818-6491	13	0.761276	0.507358	22	1.54791	1.04243	27	1.84965	1.26001	24	1.56357	1.27929	9	0.709356	0.573021	11	0.614361	0.518718	27	1.67723	1.41749	27	1.52714	1.2369	4	0.226882	0.187034	42	2.88523	2.17526	35	2.15499	1.68132	27	1.74621	1.32349	LOC114361726	uncharacterized LOC114361726	-	-	-
LOC114361721	LOC114361721	NW_021136180.1[+]135965-192445	836	12.012	8.00551	558	9.06876	6.10727	588	9.51121	6.47917	84	1.2922	1.05726	44	0.792056	0.639826	66	0.876899	0.740385	50	0.718247	0.607019	76	1.01576	0.822708	35	0.459473	0.378775	148	2.38108	1.79517	192	2.76021	2.1535	243	3.72074	2.82002	LOC114361721	unconventional myosin ID	GO:0000003,GO:0002009,GO:0002165,GO:0003006,GO:0003674,GO:0003824,GO:0005575,GO:0005622,GO:0005623,GO:0005737,GO:0005856,GO:0005938,GO:0007275,GO:0007368,GO:0007389,GO:0007444,GO:0007483,GO:0007484,GO:0007485,GO:0007498,GO:0007548,GO:0007552,GO:0007560,GO:0008150,GO:0009653,GO:0009791,GO:0009799,GO:0009855,GO:0009886,GO:0009887,GO:0009888,GO:0015629,GO:0016459,GO:0016462,GO:0016787,GO:0016817,GO:…	-	KOG0164-Myosin class I heavy chain[Z]
LOC114361720	LOC114361720	NW_021136180.1[-]127522-135715	1471	16.2568	10.8345	1725	21.5897	14.5394	1490	18.5577	12.6417	360	4.2956	3.51459	308	4.34713	3.51163	333	3.44326	2.90721	721	8.08689	6.83455	1056	10.8733	8.80672	1155	11.6797	9.6284	631	7.815	5.89197	609	6.75739	5.2721	487	5.74861	4.35699	LOC114361720	fork head domain transcription factor slp1-like	GO:0000976,GO:0000977,GO:0000978,GO:0000981,GO:0000982,GO:0000987,GO:0001012,GO:0001067,GO:0001077,GO:0001228,GO:0001650,GO:0003674,GO:0003676,GO:0003677,GO:0003690,GO:0003700,GO:0005488,GO:0005515,GO:0005575,GO:0005622,GO:0005623,GO:0005634,GO:0005730,GO:0006139,GO:0006351,GO:0006355,GO:0006357,GO:0006366,GO:0006725,GO:0006807,GO:0008150,GO:0008152,GO:0008284,GO:0009058,GO:0009059,GO:0009653,GO:…	-	KOG3563-Forkhead/HNF-3-related transcription factor[K]
LOC114361723	LOC114361723	NW_021136180.1[-]70910-87972	14899	314.649	209.7	10975	262.605	176.849	12338	294.301	200.482	14013	320.687	262.381	11259	304.2	245.734	18001	357.103	301.51	16369	351.802	297.322	17564	345.84	280.111	16345	316.098	260.581	21243	502.82	379.092	26904	570.586	445.17	25485	575.207	435.962	LOC114361723	uncharacterized LOC114361723, transcript variant X1	-	-	-
LOC114361722	LOC114361722	NW_021136180.1[+]50530-123985	1371	10.5308	7.01832	808	7.03047	4.73461	1036	8.97229	6.11205	59	0.490371	0.401213	14	0.135153	0.109177	39	0.277084	0.233948	151	1.17771	0.995329	196	1.39812	1.1324	111	0.780601	0.643503	225	1.93461	1.45856	261	2.01388	1.57123	301	2.46483	1.86815	LOC114361722	E3 ubiquitin-protein ligase Ubr3	GO:0000151,GO:0000209,GO:0001654,GO:0001701,GO:0001967,GO:0002682,GO:0002684,GO:0003008,GO:0003674,GO:0003824,GO:0004842,GO:0005488,GO:0005575,GO:0005622,GO:0005623,GO:0005737,GO:0005829,GO:0006464,GO:0006508,GO:0006511,GO:0006807,GO:0007275,GO:0007423,GO:0007600,GO:0007606,GO:0007608,GO:0007610,GO:0007631,GO:0007635,GO:0008150,GO:0008152,GO:0008270,GO:0008589,GO:0009056,GO:0009057,GO:0009653,GO:…	-	KOG1140-N-end rule pathway, recognition component UBR1[O]
LOC114361729	LOC114361729	NW_021136204.1[+]61385-111221	32	0.33594	0.22389	20	0.229241	0.15438	21	0.243355	0.165777	389	4.43399	3.62782	301	4.0437	3.26652	473	4.67558	3.9477	7	0.069015	0.058328	11	0.105327	0.085309	10	0.095952	0.0791	372	4.39739	3.31533	425	4.49361	3.5059	355	3.99899	3.03092	LOC114361729	uncharacterized LOC114361729	GO:0003674,GO:0005488,GO:0005515,GO:0005575,GO:0005622,GO:0005623,GO:0005737,GO:0005856,GO:0005858,GO:0005875,GO:0005929,GO:0005930,GO:0006928,GO:0007017,GO:0007018,GO:0008017,GO:0008092,GO:0008150,GO:0009987,GO:0015630,GO:0015631,GO:0030286,GO:0032838,GO:0032991,GO:0036156,GO:0042995,GO:0043014,GO:0043226,GO:0043228,GO:0043229,GO:0043232,GO:0044422,GO:0044424,GO:0044430,GO:0044441,GO:0044444,GO:…	-	-
LOC114361728	LOC114361728	NW_021136204.1[+]16106-32536	507	11.0684	7.3766	450	11.1341	7.49818	406	9.98989	6.80525	36	0.848228	0.694006	16	0.442868	0.357751	39	0.788938	0.666118	67	1.47648	1.24783	104	2.11672	1.71443	95	1.88305	1.55233	492	12.0368	9.07495	487	10.6643	8.32025	567	13.2267	10.0248	LOC114361728	lysosome membrane protein 2-like	-	-	KOG3776-Plasma membrane glycoprotein CD36 and related membrane receptors[T]
LOC114364983	LOC114364983	NW_021137761.1[+]52334-53415	787	44.0361	29.3482	954	60.4861	40.7338	916	57.7691	39.3531	195	11.7853	9.64253	160	11.4263	9.23023	150	7.87673	6.6505	1038	58.9993	49.8626	1167	60.8941	49.3208	1526	78.2112	64.4749	90	5.6192	4.23649	85	4.75857	3.71262	63	3.72239	2.82128	LOC114364983	THAP domain-containing protein 6-like	GO:0000003,GO:0000212,GO:0000226,GO:0000280,GO:0000910,GO:0000916,GO:0005575,GO:0005622,GO:0005623,GO:0005737,GO:0005794,GO:0005802,GO:0006810,GO:0006891,GO:0006996,GO:0007010,GO:0007017,GO:0007049,GO:0007051,GO:0007110,GO:0007111,GO:0007112,GO:0007140,GO:0007276,GO:0007283,GO:0008150,GO:0009987,GO:0012505,GO:0016043,GO:0016192,GO:0019953,GO:0022402,GO:0022412,GO:0022414,GO:0030008,GO:0030029,GO:…	-	-
LOC114366053	LOC114366053	NW_021130758.1[-]206402-207826	0	0	0	0	0	0	4	0.1416	0.09646	7	0.237866	0.194618	13	0.505684	0.408493	17	0.481545	0.406579	0	0	0	0	0	0	0	0	0	16	0.562592	0.424155	7	0.219483	0.17124	14	0.443604	0.336217	LOC114366053	uncharacterized LOC114366053	-	-	-
LOC114364980	LOC114364980	NW_021137761.1[+]91650-93525	5091	121.514	80.9838	4990	134.843	90.8084	4168	112.123	76.3795	638	16.4605	13.4677	539	16.4259	13.2689	617	13.7922	11.6451	2610	63.2629	53.466	3676	81.7655	66.2254	4310	94.1278	77.596	821	21.9381	16.5398	725	17.3631	13.5467	634	16.1532	12.2428	LOC114364980	transcriptional adapter 3-A	GO:0000123,GO:0000124,GO:0000278,GO:0000428,GO:0001932,GO:0003674,GO:0003682,GO:0003700,GO:0003712,GO:0003713,GO:0003824,GO:0005102,GO:0005488,GO:0005515,GO:0005575,GO:0005622,GO:0005623,GO:0005634,GO:0005654,GO:0005667,GO:0005671,GO:0005694,GO:0005700,GO:0005703,GO:0005705,GO:0005819,GO:0005856,GO:0006325,GO:0006338,GO:0006355,GO:0006357,GO:0006464,GO:0006468,GO:0006473,GO:0006475,GO:0006508,GO:…	-	KOG4191-Histone acetyltransferases PCAF/SAGA/ADA, subunit TADA3L/NGG1[B]
LOC114356154	LOC114356154	NW_021132932.1[-]8-9561	85	4.20738	2.80404	39	2.13355	1.43682	55	3.03442	2.06709	0	0	0	0	0	0	0	0	0	13	0.618421	0.522652	8	0.337431	0.2733	7	0.292838	0.241406	3	0.13792	0.103982	8	0.3856	0.300844	7	0.367524	0.278554	LOC114356154	beta-TrCP-like	GO:0000003,GO:0000086,GO:0000151,GO:0000165,GO:0000209,GO:0000278,GO:0000578,GO:0000902,GO:0000904,GO:0001667,GO:0001763,GO:0002009,GO:0002064,GO:0002065,GO:0002066,GO:0003002,GO:0003006,GO:0003674,GO:0003824,GO:0004842,GO:0005488,GO:0005515,GO:0005575,GO:0005622,GO:0005623,GO:0005634,GO:0005654,GO:0005737,GO:0005813,GO:0005815,GO:0005829,GO:0005856,GO:0006355,GO:0006403,GO:0006464,GO:0006468,GO:…	K03362-ko04120 Ubiquitin mediated proteolysis;ko04310 Wnt signaling pathway;ko04340 Hedgehog signaling pathway;ko04341 Hedgehog signaling pathway - fly;ko04390 Hippo signaling pathway;ko04114 Oocyte meiosis;ko04218 Cellular senescence;ko04624 Toll and Imd signaling pathway;ko04710 Circadian rhythm;ko05170 Human immunodeficiency virus 1 infection;ko05131 Shigellosis	KOG0281-Beta-TrCP (transducin repeats containing)/Slimb proteins[S]
LOC114356155	LOC114356155	NW_021132932.1[-]12330-24027	0	0	0	0	0	0	0	0	0	4	0.124297	0.101698	11	0.420038	0.339308	6	0.171511	0.14481	0	0	0	0	0	0	0	0	0	34	1.16828	0.880799	55	1.70852	1.33298	45	1.47293	1.11637	LOC114356155	uncharacterized LOC114356155	-	-	-
LOC114356156	LOC114356156	NW_021130448.1[+]30410-30695	0	0	0	1	0.369873	0.249088	0	0	0	0	0	0	0	0	0	0	0	0	1	0.063945	0.054042	0	0	0	0	0	0	0	0	0	1	0.336686	0.262681	0	0	0	LOC114356156	uncharacterized LOC114356156	-	-	-
LOC114356157	LOC114356157	NW_021132932.1[+]29939-55745	8	0.221191	0.147414	6	0.189353	0.127518	8	0.251597	0.171391	4	0.120353	0.09847	9	0.293247	0.236886	8	0.209367	0.176773	2	0.056679	0.047901	2	0.05201	0.042125	0	0	0	0	0	0	8	0.220204	0.171802	7	0.197547	0.149725	LOC114356157	inactive ubiquitin carboxyl-terminal hydrolase MINDY-4B isoform X1	-	-	KOG2871-Uncharacterized conserved protein[S]
LOC114356150	LOC114356150	NW_021132919.1[-]167524-175983	190	10.9346	7.28746	65	4.22725	2.8468	93	5.98522	4.07721	297	18.5077	15.1427	311	22.9066	18.5041	467	25.2271	21.2998	137	7.99275	6.75499	123	6.60243	5.3476	146	7.68361	6.33413	136	8.75582	6.60128	186	10.7244	8.36718	177	10.8611	8.23183	LOC114356150	leucine zipper putative tumor suppressor 2-like	GO:0001952,GO:0001953,GO:0003674,GO:0005070,GO:0005096,GO:0005488,GO:0005515,GO:0005575,GO:0005622,GO:0005623,GO:0005737,GO:0005829,GO:0005856,GO:0005884,GO:0006950,GO:0006952,GO:0006996,GO:0007010,GO:0007015,GO:0007044,GO:0007045,GO:0007154,GO:0007155,GO:0007160,GO:0007162,GO:0007165,GO:0007202,GO:0007264,GO:0007265,GO:0007266,GO:0008047,GO:0008150,GO:0008154,GO:0009605,GO:0009607,GO:0009620,GO:…	-	-
LOC114356151	LOC114356151	NW_021132919.1[-]3503-103323	353	8.13423	5.42112	197	5.15404	3.47094	258	6.73159	4.58565	981	24.421	19.9808	744	21.854	17.6538	1083	23.4255	19.7787	215	5.07392	4.28817	185	3.90982	3.16673	151	3.15789	2.60326	455	11.7348	8.84719	456	10.4438	8.14824	544	13.4049	10.1598	LOC114356151	FMRFamide receptor-like	GO:0001653,GO:0002119,GO:0002164,GO:0002209,GO:0003674,GO:0004888,GO:0004930,GO:0005488,GO:0005515,GO:0005549,GO:0005550,GO:0005575,GO:0005623,GO:0005886,GO:0005887,GO:0005929,GO:0006873,GO:0006874,GO:0006875,GO:0006950,GO:0006952,GO:0007154,GO:0007165,GO:0007186,GO:0007204,GO:0007218,GO:0007275,GO:0007610,GO:0007626,GO:0008150,GO:0008188,GO:0008344,GO:0008345,GO:0008528,GO:0009791,GO:0009987,GO:…	-	-
LOC114356152	LOC114356152	NW_021132919.1[+]6751-8376	2	0.061459	0.04096	0	0	0	0	0	0	25	1.10444	0.903636	14	0.724135	0.584959	40	1.56593	1.32215	3	0.117708	0.09948	0	0	0	0	0	0	27	1.2423	0.936606	27	1.11727	0.871688	20	0.867986	0.657865	LOC114356152	trypsin alpha-like	-	-	KOG3627-Trypsin[E]
LOC114356153	LOC114356153	NW_021132919.1[+]176488-180162	0	0	0	0	0	0	4	0.229036	0.156022	3144	173.941	142.316	2534	165.518	133.706	3633	174.271	147.141	2	0.103193	0.087212	4	0.15495	0.125501	4	0.185625	0.153024	1789	102.502	77.2795	2139	109.842	85.6985	1686	92.0878	69.7953	LOC114356153	uncharacterized LOC114356153	-	-	-
LOC114356158	LOC114356158	NW_021132937.1[+]97649-122262	0	0	0	0	0	0	0	0	0	0	0	0	0	0	0	0	0	0	0	0	0	2	0.125262	0.101455	0	0	0	0	0	0	5	0.337367	0.263212	0	0	0	LOC114356158	lachesin-like	GO:0003008,GO:0007600,GO:0007606,GO:0008150,GO:0009987,GO:0016043,GO:0032501,GO:0050808,GO:0050877,GO:0071840	-	KOG3513-Neural cell adhesion molecule L1[T]
LOC114356159	LOC114356159	NW_021132937.1[-]130525-135559	19	1.21058	0.806799	7	0.505324	0.340305	10	0.695597	0.47385	0	0	0	0	0	0	0	0	0	0	0	0	0	0	0	0	0	0	0	0	0	2	0.128026	0.099886	0	0	0	LOC114356159	induced stolen tip protein TUB8-like	-	-	-
LOC114356408	LOC114356408	NW_021133042.1[+]326621-327593	0	0	0	0	0	0	0	0	0	190	18.0513	14.7693	171	19.1212	15.4462	247	20.3384	17.1722	0	0	0	0	0	0	0	0	0	91	8.9232	6.72748	126	11.0792	8.64399	66	6.11417	4.63406	LOC114356408	uncharacterized LOC114356408	-	-	-
LOC114356409	LOC114356409	NW_021133042.1[+]69553-72418	4	0.111255	0.074147	2	0.069851	0.04704	0	0	0	12	0.380886	0.311634	6	0.235574	0.190297	6	0.170882	0.14428	0	0	0	0	0	0	4	0.112706	0.092911	8	0.256737	0.193562	8	0.247552	0.19314	4	0.131817	0.099907	LOC114356409	loricrin-like	GO:0003674,GO:0005198,GO:0005214,GO:0005575,GO:0005576,GO:0007275,GO:0008150,GO:0009653,GO:0010171,GO:0031012,GO:0032501,GO:0032502,GO:0040003,GO:0042302,GO:0042335,GO:0044421,GO:0048856	-	-
LOC114355177	LOC114355177	NW_021132596.1[+]777961-781223	1936	85.9039	57.2513	2042	99.222	66.8201	2038	99.2653	67.6209	1634	73.8215	60.3995	1444	75.6553	61.1147	1774	70.3433	59.3924	2180	96.2033	81.3052	2610	103.163	83.5563	2708	100.639	82.9635	1470	64.1417	48.3584	1370	56.0313	43.7154	1441	65.5676	49.6951	LOC114355177	hydroxyacylglutathione hydrolase, mitochondrial isoform X1	GO:0001666,GO:0006950,GO:0008150,GO:0009628,GO:0036293,GO:0050896,GO:0070482	K01069-ko00620 Pyruvate metabolism	KOG0813-Glyoxylase[R]
LOC114355176	LOC114355176	NW_021132596.1[+]783273-788999	20	0.191211	0.127434	43	0.456237	0.307249	51	0.550364	0.374915	47	0.481023	0.393565	95	1.16061	0.937542	45	0.39838	0.336361	44	0.423524	0.357937	52	0.459999	0.372573	35	0.301704	0.248715	86	0.921466	0.694722	75	0.717869	0.560079	93	0.951524	0.72118	LOC114355176	heparan sulfate glucosamine 3-O-sulfotransferase 3B1	GO:0000139,GO:0001654,GO:0001745,GO:0002009,GO:0002165,GO:0003002,GO:0003674,GO:0003824,GO:0005575,GO:0005622,GO:0005623,GO:0005737,GO:0005794,GO:0005796,GO:0005886,GO:0005887,GO:0006022,GO:0006023,GO:0006024,GO:0006029,GO:0006464,GO:0006477,GO:0006790,GO:0006807,GO:0006996,GO:0007032,GO:0007033,GO:0007040,GO:0007154,GO:0007165,GO:0007166,GO:0007219,GO:0007275,GO:0007389,GO:0007399,GO:0007423,GO:…	K07809-ko00534 Glycosaminoglycan biosynthesis - heparan sulfate / heparin	KOG3704-Heparan sulfate D-glucosaminyl 3-O-sulfotransferase[O]
LOC114355175	LOC114355175	NW_021132596.1[-]788279-795457	1222	10.778	7.18308	1504	15.0231	10.1172	1411	14.0333	9.55966	101	0.955087	0.781436	50	0.562055	0.454031	77	0.633027	0.534479	519	4.64967	3.92962	850	6.98725	5.65928	890	7.1807	5.91954	129	1.26902	0.95675	132	1.1636	0.907835	129	1.2079	0.915492	LOC114355175	uncharacterized LOC114355175	GO:0000214,GO:0000379,GO:0000394,GO:0005575,GO:0005622,GO:0005623,GO:0005634,GO:0005654,GO:0006139,GO:0006388,GO:0006396,GO:0006399,GO:0006725,GO:0006807,GO:0008033,GO:0008150,GO:0008152,GO:0008380,GO:0009987,GO:0010467,GO:0016070,GO:0031974,GO:0031981,GO:0032991,GO:0034470,GO:0034641,GO:0034660,GO:0043170,GO:0043226,GO:0043227,GO:0043229,GO:0043231,GO:0043233,GO:0044237,GO:0044238,GO:0044422,GO:…	-	KOG4772-Predicted tRNA-splicing endonuclease subunit[J]
LOC114355174	LOC114355174	NW_021132596.1[-]443128-444417	2620	90.9599	60.6209	2366	92.9836	62.6189	2169	84.8521	57.8024	273	10.2369	8.37562	189	8.37906	6.76864	271	8.8078	7.43662	1615	56.9309	48.1146	1992	64.4495	52.2005	2087	66.2776	54.6372	380	14.7685	11.1345	388	13.5174	10.5462	397	14.7263	11.1614	LOC114355174	ankyrin repeat domain-containing protein 54-like	GO:0001932,GO:0002682,GO:0002684,GO:0003674,GO:0005488,GO:0005575,GO:0005622,GO:0005623,GO:0005634,GO:0005737,GO:0006810,GO:0006913,GO:0008150,GO:0009966,GO:0010646,GO:0019207,GO:0019220,GO:0019222,GO:0019887,GO:0023051,GO:0030234,GO:0030496,GO:0031323,GO:0031399,GO:0032268,GO:0042325,GO:0043226,GO:0043227,GO:0043229,GO:0043231,GO:0043549,GO:0044424,GO:0044464,GO:0044877,GO:0045595,GO:0045597,GO:…	-	KOG0509-Ankyrin repeat and DHHC-type Zn-finger domain containing proteins[R]
LOC114355173	LOC114355173	NW_021132596.1[+]440751-442488	1336	34.4138	22.9354	1612	47.0147	31.6616	1555	45.1402	30.7501	142	3.93178	3.21691	139	4.55746	3.68154	89	2.1332	1.80111	407	10.6267	8.98106	685	16.4366	13.3127	687	16.1892	13.3459	379	10.9417	8.24928	410	10.5841	8.2577	329	9.04812	6.85776	LOC114355173	sphingosine kinase 1-like	GO:0000003,GO:0000166,GO:0000287,GO:0000302,GO:0000323,GO:0001505,GO:0001516,GO:0001558,GO:0001568,GO:0001676,GO:0001727,GO:0001817,GO:0001932,GO:0001934,GO:0001944,GO:0001956,GO:0001959,GO:0003376,GO:0003674,GO:0003676,GO:0003677,GO:0003824,GO:0004143,GO:0004888,GO:0004930,GO:0005488,GO:0005515,GO:0005516,GO:0005524,GO:0005575,GO:0005622,GO:0005623,GO:0005634,GO:0005737,GO:0005764,GO:0005765,GO:…	K04718-ko00600 Sphingolipid metabolism;ko04370 VEGF signaling pathway;ko04371 Apelin signaling pathway;ko04020 Calcium signaling pathway;ko04072 Phospholipase D signaling pathway;ko04071 Sphingolipid signaling pathway;ko04666 Fc gamma R-mediated phagocytosis;ko05152 Tuberculosis	KOG1116-Sphingosine kinase, involved in sphingolipid metabolism[IT]
LOC114355172	LOC114355172	NW_021132596.1[+]1389401-1394053	501	18.0583	12.0351	318	12.9815	8.7423	417	16.9343	11.5359	3	0.115292	0.09433	7	0.320819	0.259159	11	0.370593	0.3129	52	1.88295	1.59136	48	1.58458	1.28342	21	0.691301	0.569887	85	3.40972	2.57069	87	3.13503	2.44594	87	3.33489	2.52758	LOC114355172	5'-3' exoribonuclease 2 homolog	GO:0000003,GO:0000175,GO:0000738,GO:0000976,GO:0001067,GO:0001147,GO:0001160,GO:0003674,GO:0003676,GO:0003677,GO:0003690,GO:0003824,GO:0004518,GO:0004527,GO:0004532,GO:0004534,GO:0004540,GO:0005488,GO:0005515,GO:0005575,GO:0005622,GO:0005623,GO:0005634,GO:0005654,GO:0005730,GO:0006139,GO:0006259,GO:0006281,GO:0006308,GO:0006310,GO:0006364,GO:0006396,GO:0006401,GO:0006725,GO:0006807,GO:0006950,GO:…	K12619-ko03008 Ribosome biogenesis in eukaryotes;ko03018 RNA degradation	KOG2044-5'-3' exonuclease HKE1/RAT1[LA]
LOC114355171	LOC114355171	NW_021132596.1[-]1306601-1312437	33	0.661731	0.441016	22	0.497765	0.335215	28	0.616803	0.420174	0	0	0	21	0.537556	0.43424	12	0.224835	0.189833	29	0.589529	0.498234	32	0.601246	0.486975	26	0.476095	0.392477	9	0.200695	0.15131	21	0.420192	0.327833	11	0.22313	0.169115	LOC114355171	myosin-7-like	-	K10352-ko04530 Tight junction;ko04814 Motor proteins;ko04810 Regulation of actin cytoskeleton;ko04270 Vascular smooth muscle contraction;ko05130 Pathogenic Escherichia coli infection	-
LOC114355170	LOC114355170	NW_021132596.1[-]1281921-1305218	647	5.23834	3.49113	397	3.63978	2.45117	509	4.64609	3.16498	43	0.374935	0.306765	42	0.431053	0.348206	59	0.440898	0.37226	180	1.47449	1.24615	240	1.81038	1.4663	170	1.25676	1.03604	85	0.767593	0.578712	105	0.852474	0.665098	137	1.17942	0.893908	LOC114355170	integrator complex subunit 1	GO:0000428,GO:0001701,GO:0001824,GO:0001832,GO:0001833,GO:0005575,GO:0005622,GO:0005623,GO:0005634,GO:0005654,GO:0006139,GO:0006351,GO:0006366,GO:0006396,GO:0006725,GO:0006807,GO:0007275,GO:0008150,GO:0008152,GO:0008283,GO:0009058,GO:0009059,GO:0009301,GO:0009790,GO:0009792,GO:0009892,GO:0009987,GO:0010466,GO:0010467,GO:0010605,GO:0010941,GO:0010951,GO:0016070,GO:0016073,GO:0016180,GO:0016591,GO:…	-	KOG4596-Uncharacterized conserved protein[S]
LOC114362867	LOC114362867	NW_021137083.1[+]252059-256712	0	0	0	10	0.348593	0.234756	0	0	0	6435	216.981	177.53	5399	214.903	173.599	6993	204.398	172.577	6	0.187358	0.158344	2	0.057501	0.046573	5	0.140095	0.11549	4939	172.473	130.033	5265	164.745	128.533	4888	162.753	123.354	LOC114362867	carboxypeptidase O-like	-	-	KOG2650-Zinc carboxypeptidase[S]
LOC114364981	LOC114364981	NW_021137761.1[+]63568-64621	3	0.090028	0.06	6	0.287521	0.193628	4	0.179637	0.122371	55	2.4971	2.04308	48	2.55576	2.06455	50	1.96004	1.6549	0	0	0	2	0.056989	0.046157	0	0	0	37	1.72297	1.299	41	1.71336	1.33676	19	0.854409	0.647575	LOC114364981	twist-related protein 1-like	-	-	KOG4447-Transcription factor TWIST[K]
LOC114364699	LOC114364699	NW_021137703.1[-]1192601-1210071	3588	52.3895	34.9154	3296	54.5361	36.7269	3015	49.6533	33.8245	1182	18.6935	15.2947	959	17.8494	14.4188	1123	15.4066	13.0081	1692	25.1296	21.238	2335	31.7638	25.7269	2315	30.7967	25.3878	1371	22.3787	16.872	1259	18.4779	14.4164	1385	21.6324	16.3957	LOC114364699	E3 ubiquitin-protein ligase Su(dx)	GO:0000151,GO:0000209,GO:0001558,GO:0001664,GO:0001775,GO:0001817,GO:0001818,GO:0001932,GO:0001933,GO:0002009,GO:0002165,GO:0002218,GO:0002221,GO:0002253,GO:0002376,GO:0002520,GO:0002521,GO:0002643,GO:0002645,GO:0002664,GO:0002666,GO:0002667,GO:0002669,GO:0002682,GO:0002683,GO:0002684,GO:0002694,GO:0002695,GO:0002697,GO:0002698,GO:0002753,GO:0002757,GO:0002758,GO:0002764,GO:0002831,GO:0002832,GO:…	K05633-ko04120 Ubiquitin mediated proteolysis;ko04144 Endocytosis	KOG0940-Ubiquitin protein ligase RSP5/NEDD4[O]
LOC114355179	LOC114355179	NW_021132596.1[-]781504-782956	1260	55.4892	36.9812	1277	63.6768	42.8826	1173	58.2002	39.6468	75	3.54278	2.89864	49	2.71866	2.19614	66	2.69208	2.27299	487	21.7623	18.3922	791	32.4718	26.3003	773	31.1494	25.6786	110	5.41365	4.08152	84	3.71188	2.89599	117	5.47298	4.14809	LOC114355179	non-histone protein 10	-	-	KOG0381-HMG box-containing protein[R]
LOC114355178	LOC114355178	NW_021130434.1[-]633325-640907	14429	846.419	564.102	10843	720.116	484.955	10040	663.733	452.144	16943	1075.24	879.741	13594	1018.36	822.632	20107	1106.22	934.003	18317	1091.21	922.224	18943	1035.58	838.759	21167	1136.09	936.553	17190	1129.79	851.78	19116	1125.84	878.38	17659	1106.62	838.734	LOC114355178	cytochrome c oxidase subunit 5B, mitochondrial-like	-	K02265-ko00190 Oxidative phosphorylation;ko04260 Cardiac muscle contraction;ko04714 Thermogenesis;ko05208 Chemical carcinogenesis - reactive oxygen species;ko05010 Alzheimer disease;ko05012 Parkinson disease;ko05014 Amyotrophic lateral sclerosis;ko05016 Huntington disease;ko05020 Prion disease;ko05022 Pathways of neurodegeneration - multiple diseases;ko05415 Diabetic cardiomyopathy;ko04932 Non-al…	KOG3352-Cytochrome c oxidase, subunit Vb/COX4[C]
LOC114364696	LOC114364696	NW_021137703.1[+]1281235-1317144	4060	14.1363	9.42127	4623	17.6515	11.8872	4117	15.7577	10.7344	1160	4.22366	3.45573	1287	5.53106	4.46801	565	2.05827	1.73784	1484	5.09337	4.30461	2648	8.341	6.75574	2962	9.1235	7.52112	1760	6.63915	5.00546	1365	4.61362	3.59953	1319	4.77874	3.62191	LOC114364696	chromodomain-helicase-DNA-binding protein 7	GO:0000003,GO:0000122,GO:0000166,GO:0000902,GO:0000904,GO:0000976,GO:0000977,GO:0000978,GO:0000987,GO:0001012,GO:0001067,GO:0001501,GO:0001568,GO:0001654,GO:0001667,GO:0001701,GO:0001775,GO:0001944,GO:0001964,GO:0001974,GO:0002009,GO:0002039,GO:0002064,GO:0002065,GO:0002066,GO:0002165,GO:0002376,GO:0002520,GO:0002521,GO:0002791,GO:0003002,GO:0003006,GO:0003007,GO:0003008,GO:0003013,GO:0003205,GO:…	-	KOG0384-Chromodomain-helicase DNA-binding protein[K]
LOC114366099	LOC114366099	NW_021130774.1[-]101657-109450	30	0.864856	0.57639	55	1.82578	1.22955	55	1.81974	1.23963	346	11.005	9.00408	253	9.49255	7.66812	299	8.22027	6.94055	72	2.14726	1.81474	92	2.50201	2.02649	94	2.52534	2.08181	672	22.1247	16.6805	627	18.4941	14.4291	575	18.0419	13.6743	LOC114366099	lysocardiolipin acyltransferase 1-like	GO:0003674,GO:0003824,GO:0003841,GO:0005575,GO:0005622,GO:0005623,GO:0005737,GO:0005783,GO:0005789,GO:0005829,GO:0006629,GO:0006644,GO:0006650,GO:0006654,GO:0006793,GO:0006796,GO:0008150,GO:0008152,GO:0008374,GO:0008610,GO:0008654,GO:0009058,GO:0009987,GO:0012505,GO:0016020,GO:0016411,GO:0016740,GO:0016746,GO:0016747,GO:0019637,GO:0031984,GO:0032048,GO:0035965,GO:0042171,GO:0042175,GO:0043226,GO:…	K13513-ko00561 Glycerolipid metabolism;ko00564 Glycerophospholipid metabolism	KOG1505-Lysophosphatidic acid acyltransferase LPAAT and related acyltransferases[I]
LOC114354898	LOC114354898	NW_021132495.1[-]217073-220768	0	0	0	0	0	0	0	0	0	232	18.2612	14.941	214	19.8741	16.0544	353	24.146	20.387	0	0	0	0	0	0	0	0	0	185	15.0586	11.3532	185	13.5614	10.5806	151	11.761	8.9139	LOC114354898	uncharacterized LOC114354898	-	-	KOG0027-Calmodulin and related proteins (EF-Hand superfamily)[T]
LOC114364697	LOC114364697	NW_021137703.1[+]973932-1024760	3893	39.05	26.0252	4239	47.6802	32.1098	4360	48.7971	33.2413	936	10.2084	8.35233	1080	13.5496	10.9454	795	7.45634	6.29556	1268	12.9151	10.9151	2209	20.3713	16.4996	2323	21.1233	17.4134	1044	11.7754	8.87787	876	8.81809	6.87984	852	9.12815	6.91842	LOC114364697	sodium/hydrogen exchanger 9B2-like isoform X1	GO:0002682,GO:0002684,GO:0002761,GO:0002763,GO:0002791,GO:0003008,GO:0003014,GO:0003096,GO:0003674,GO:0005215,GO:0005451,GO:0005488,GO:0005515,GO:0005575,GO:0005622,GO:0005623,GO:0005737,GO:0005739,GO:0005740,GO:0005743,GO:0005768,GO:0005886,GO:0005903,GO:0005929,GO:0006810,GO:0006811,GO:0006812,GO:0006814,GO:0006820,GO:0006821,GO:0006873,GO:0006885,GO:0006897,GO:0006898,GO:0006928,GO:0008021,GO:…	-	KOG3826-Na+/H+ antiporter[P]
LOC114366092	LOC114366092	NW_021130773.1[-]238863-252581	11	0.322968	0.215244	9	0.364881	0.245726	11	0.396717	0.270249	174	6.98949	5.71868	121	5.6675	4.57823	198	6.8632	5.79476	25	0.881137	0.744684	22	0.714609	0.578793	26	0.878738	0.724404	53	2.19033	1.65135	43	1.5779	1.23107	39	1.53903	1.16647	LOC114366092	fructose-bisphosphate aldolase-like isoform X1	-	K01623-ko00010 Glycolysis / Gluconeogenesis;ko00030 Pentose phosphate pathway;ko00051 Fructose and mannose metabolism;ko00710 Carbon fixation in photosynthetic organisms;ko00680 Methane metabolism;ko04066 HIF-1 signaling pathway	KOG1557-Fructose-biphosphate aldolase[G]
LOC114366093	LOC114366093	NW_021130773.1[+]263435-273364	14073	606.231	404.027	10246	499.707	336.523	10608	515.016	350.836	8693	405.077	331.427	6597	362.908	293.158	9989	403.549	340.725	3877	169.612	143.346	4918	197.42	159.899	4066	160.232	132.09	13467	649.924	489.998	14061	608.125	474.457	14065	647.259	490.571	LOC114366093	fructose-bisphosphate aldolase-like isoform X1	-	K01623-ko00010 Glycolysis / Gluconeogenesis;ko00030 Pentose phosphate pathway;ko00051 Fructose and mannose metabolism;ko00710 Carbon fixation in photosynthetic organisms;ko00680 Methane metabolism;ko04066 HIF-1 signaling pathway	KOG1557-Fructose-biphosphate aldolase[G]
LOC114366090	LOC114366090	NW_021130773.1[+]254061-260651	1283	140.35	93.5374	639	79.1257	53.2864	533	65.7128	44.7645	275	32.5561	26.6369	149	20.8196	16.8182	338	34.662	29.2659	309	34.2679	28.9611	218	22.2295	18.0046	290	28.977	23.8877	883	108.19	81.5676	926	101.656	79.3113	731	85.3946	64.7224	LOC114366090	fructose-bisphosphate aldolase-like	-	K01623-ko00010 Glycolysis / Gluconeogenesis;ko00030 Pentose phosphate pathway;ko00051 Fructose and mannose metabolism;ko00710 Carbon fixation in photosynthetic organisms;ko00680 Methane metabolism;ko04066 HIF-1 signaling pathway	KOG1557-Fructose-biphosphate aldolase[G]
LOC114366091	LOC114366091	NW_021130773.1[-]168498-188493	12	0.288507	0.192278	16	0.437308	0.294501	12	0.328811	0.223991	107	2.81874	2.30625	79	2.4608	1.98784	156	3.55647	3.0028	0	0	0	3	0.067821	0.054931	0	0	0	110	3.00695	2.26703	110	2.69659	2.10387	100	2.59048	1.96338	LOC114366091	odorant receptor coreceptor	GO:0003008,GO:0003674,GO:0004888,GO:0004984,GO:0005215,GO:0005216,GO:0005217,GO:0005261,GO:0005262,GO:0005488,GO:0005515,GO:0005516,GO:0005549,GO:0005575,GO:0005623,GO:0005886,GO:0005929,GO:0006810,GO:0006811,GO:0006812,GO:0006816,GO:0006873,GO:0006874,GO:0006875,GO:0007154,GO:0007165,GO:0007204,GO:0007600,GO:0007606,GO:0007608,GO:0007610,GO:0007631,GO:0007635,GO:0008150,GO:0008324,GO:0008527,GO:…	-	-
LOC114366096	LOC114366096	NW_021130773.1[-]10574-39318	48	1.62186	1.0809	13	0.468495	0.315503	33	1.24845	0.850464	18	0.656596	0.537216	13	0.566926	0.457965	20	0.634335	0.535583	23	0.801458	0.677344	18	0.56247	0.455569	10	0.291425	0.240242	47	1.80455	1.3605	54	1.86671	1.4564	70	2.55024	1.93288	LOC114366096	alpha-tocopherol transfer protein-like	-	-	KOG1471-Phosphatidylinositol transfer protein SEC14 and related proteins[I]
LOC114355913	LOC114355913	NW_021132815.1[+]230177-250806	531	7.71905	5.14442	1113	18.3278	12.3427	1197	19.5926	13.3468	861	13.3393	10.914	835	15.4986	12.5199	816	11.1303	9.39752	203	2.99448	2.53075	831	11.2634	9.12268	989	13.1568	10.8461	1012	16.4231	12.3819	837	12.1959	9.51519	790	12.1532	9.2112	LOC114355913	transmembrane protein 47-like isoform X1	GO:0002376,GO:0003674,GO:0005488,GO:0005515,GO:0005575,GO:0005911,GO:0005918,GO:0006950,GO:0006952,GO:0006955,GO:0007155,GO:0007163,GO:0008150,GO:0009605,GO:0009607,GO:0009617,GO:0009987,GO:0022610,GO:0030054,GO:0042742,GO:0043207,GO:0043296,GO:0045087,GO:0050829,GO:0050896,GO:0051704,GO:0051707,GO:0070160,GO:0098542,GO:0098609	-	KOG4671-Brain cell membrane protein 1 (BCMP1)[R]
LOC114366094	LOC114366094	NW_021130773.1[-]193884-196175	73	3.73453	2.48891	82	4.77757	3.21741	140	8.12522	5.53501	5	0.268523	0.219701	7	0.398944	0.322268	6	0.288179	0.243316	73	3.81283	3.22237	61	2.89409	2.34405	74	3.44439	2.83945	118	6.79594	5.12367	99	5.12425	3.99792	51	2.79277	2.1167	LOC114366094	integrin alpha-PS3-like	GO:0000003,GO:0000902,GO:0000904,GO:0001555,GO:0001667,GO:0001700,GO:0001701,GO:0001704,GO:0001706,GO:0001775,GO:0001890,GO:0001892,GO:0001936,GO:0001938,GO:0001968,GO:0001974,GO:0002009,GO:0002011,GO:0002164,GO:0002376,GO:0002520,GO:0002521,GO:0002682,GO:0002684,GO:0002685,GO:0002687,GO:0002691,GO:0002693,GO:0003006,GO:0003008,GO:0003344,GO:0003366,GO:0003674,GO:0003823,GO:0005488,GO:0005515,GO:…	-	-
LOC114366095	LOC114366095	NW_021130773.1[+]103412-117842	12	0.421506	0.280916	6	0.247348	0.166574	6	0.244438	0.166514	0	0	0	0	0	0	0	0	0	0	0	0	0	0	0	0	0	0	6	0.245822	0.185333	17	0.625352	0.487898	7	0.258096	0.195616	LOC114366095	ras-like protein family member 10B	GO:0001990,GO:0002791,GO:0002793,GO:0003008,GO:0003013,GO:0003044,GO:0003050,GO:0003073,GO:0003674,GO:0003824,GO:0003924,GO:0007154,GO:0007165,GO:0007264,GO:0008015,GO:0008150,GO:0008217,GO:0009987,GO:0010646,GO:0010647,GO:0010817,GO:0016462,GO:0016787,GO:0016817,GO:0016818,GO:0017111,GO:0023051,GO:0023052,GO:0023056,GO:0032501,GO:0032879,GO:0035556,GO:0046883,GO:0046887,GO:0048518,GO:0048522,GO:…	-	KOG0395-Ras-related GTPase[R]
LOC114355912	LOC114355912	NW_021132815.1[+]232141-233749	259	7.19057	4.79221	143	4.49949	3.03014	114	3.55739	2.42334	792	23.8332	19.4999	707	25.1064	20.2811	934	24.3657	20.5725	261	7.36927	6.22806	223	5.77785	4.67974	219	5.57313	4.59431	644	20.0618	15.1252	709	19.7927	15.4422	573	17.0119	12.8937	LOC114355912	uncharacterized LOC114355912	GO:0002376,GO:0003674,GO:0005488,GO:0005515,GO:0005575,GO:0005911,GO:0005918,GO:0006950,GO:0006952,GO:0006955,GO:0007155,GO:0007163,GO:0008150,GO:0009605,GO:0009607,GO:0009617,GO:0009987,GO:0022610,GO:0030054,GO:0042742,GO:0043207,GO:0043296,GO:0045087,GO:0050829,GO:0050896,GO:0051704,GO:0051707,GO:0070160,GO:0098542,GO:0098609	-	-
LOC114352239	LOC114352239	NW_021131519.1[-]5618-6261	0	0	0	0	0	0	2	0.192231	0.13095	0	0	0	0	0	0	5	0.627635	0.529926	0	0	0	0	0	0	0	0	0	2	0.189274	0.142699	3	0.319487	0.249263	0	0	0	LOC114352239	uncharacterized LOC114352239	-	-	-
LOC114352238	LOC114352238	NW_021131519.1[+]6305-7152	60	3.9382	2.62465	62	4.58873	3.09023	45	3.30145	2.24899	69	4.89875	4.00807	42	3.48343	2.81393	61	3.76302	3.1772	14	0.884903	0.747866	18	1.05561	0.854982	26	1.5671	1.29187	75	5.52697	4.16695	53	3.48779	2.72117	71	4.9503	3.75194	LOC114352238	uncharacterized LOC114352238	-	-	-
LOC114352235	LOC114352235	NW_021131516.1[-]84076-84629	14	1.38033	0.919931	9	1.00183	0.674674	20	2.25531	1.53635	41	4.57432	3.74263	43	5.60835	4.53045	46	4.44186	3.75036	6	0.596357	0.504005	19	1.77093	1.43435	14	1.29315	1.06603	25	2.848	2.1472	28	2.85234	2.22539	13	1.4161	1.07329	LOC114352235	uncharacterized LOC114352235	-	-	-
LOC114355915	LOC114355915	NW_021132815.1[-]168647-189319	1105	18.218	12.1415	721	13.4543	9.06065	694	12.8786	8.77305	202	3.59135	2.93838	133	2.78442	2.24926	170	2.62857	2.21936	364	6.08273	5.14076	472	7.23919	5.86334	386	5.81287	4.79194	184	3.37505	2.54455	221	3.63995	2.83988	168	2.93512	2.22459	LOC114355915	uncharacterized LOC114355915, transcript variant X1	GO:0000981,GO:0003002,GO:0003674,GO:0003676,GO:0003677,GO:0003682,GO:0003700,GO:0005488,GO:0005575,GO:0005622,GO:0005623,GO:0005634,GO:0006355,GO:0006357,GO:0007275,GO:0007379,GO:0007389,GO:0008150,GO:0009889,GO:0010468,GO:0010556,GO:0019219,GO:0019222,GO:0031323,GO:0031326,GO:0032501,GO:0032502,GO:0035282,GO:0043226,GO:0043227,GO:0043229,GO:0043231,GO:0044424,GO:0044464,GO:0048856,GO:0050789,GO:…	-	-
LOC114352236	LOC114352236	NW_021131516.1[+]36528-39233	0	0	0	0	0	0	2	0.037284	0.025398	7	0.124904	0.102195	7	0.144062	0.116374	12	0.170746	0.144165	0	0	0	0	0	0	0	0	0	85	1.56904	1.18295	83	1.36926	1.06829	89	1.56844	1.18876	LOC114352236	carcinine transporter-like	-	-	KOG0255-Synaptic vesicle transporter SVOP and related transporters (major facilitator superfamily)[R]
LOC114364560	LOC114364560	NW_021130658.1[-]183698-183885	0	0	0	1	0.172517	0.11618	0	0	0	0	0	0	0	0	0	0	0	0	0	0	0	0	0	0	0	0	0	0	0	0	0	0	0	0	0	0	LOC114364560	U2 spliceosomal RNA	-	-	-
LOC114352230	LOC114352230	NW_021130350.1[-]232966-251165	4	0.161494	0.107629	0	0	0	0	0	0	30	1.43473	1.17387	32	1.80241	1.45599	29	1.21243	1.02368	13	0.576594	0.487302	12	0.496793	0.402374	12	0.479064	0.394925	21	1.05308	0.793952	81	3.63217	2.83381	47	2.24086	1.6984	LOC114352230	cytoplasmic polyadenylation element-binding protein 2	GO:0000122,GO:0000900,GO:0001101,GO:0001655,GO:0001666,GO:0001822,GO:0002931,GO:0003008,GO:0003674,GO:0003676,GO:0003723,GO:0003727,GO:0003729,GO:0003730,GO:0004857,GO:0005095,GO:0005488,GO:0005575,GO:0005622,GO:0005623,GO:0005634,GO:0005737,GO:0005783,GO:0005844,GO:0006355,GO:0006357,GO:0006412,GO:0006417,GO:0006448,GO:0006518,GO:0006807,GO:0006950,GO:0006979,GO:0007154,GO:0007165,GO:0007166,GO:…	K02602-ko04114 Oocyte meiosis;ko04914 Progesterone-mediated oocyte maturation;ko04320 Dorso-ventral axis formation	KOG0129-Predicted RNA-binding protein (RRM superfamily)[J]
LOC114352233	LOC114352233	NW_021131516.1[+]33242-73480	2	0.179887	0.119887	0	0	0	0	0	0	0	0	0	1	0.043681	0.035286	0	0	0	0	0	0	0	0	0	0	0	0	0	0	0	2	0.182434	0.142334	0	0	0	LOC114352233	uncharacterized LOC114352233	-	K04984-ko04750 Inflammatory mediator regulation of TRP channels	-
LOC114364693	LOC114364693	NW_021137701.1[+]731-87857	320	1.79673	1.19744	204	1.29588	0.8727	181	1.14214	0.778044	5	0.02436	0.019931	11	0.076942	0.062154	18	0.090597	0.076493	28	0.157009	0.132694	40	0.207278	0.167884	37	0.187408	0.154493	68	0.422582	0.318598	85	0.478629	0.373425	119	0.715008	0.54192	LOC114364693	spectrin beta chain, non-erythrocytic 5-like	GO:0000003,GO:0002064,GO:0002065,GO:0002066,GO:0002119,GO:0002164,GO:0003006,GO:0003674,GO:0003779,GO:0005488,GO:0005515,GO:0005575,GO:0005622,GO:0005623,GO:0005634,GO:0005737,GO:0005856,GO:0005886,GO:0005912,GO:0005938,GO:0006810,GO:0006897,GO:0006950,GO:0007009,GO:0007043,GO:0007275,GO:0007276,GO:0007281,GO:0007292,GO:0008017,GO:0008091,GO:0008092,GO:0008150,GO:0008361,GO:0009611,GO:0009653,GO:…	-	KOG0517-Beta-spectrin[Z]
LOC114352723	LOC114352723	NW_021131672.1[+]94524-120169	549	6.69874	4.46442	274	4.29077	2.88958	219	4.63783	3.15936	83	0.971331	0.794726	1055	12.0213	9.71084	963	7.80427	6.58931	91	1.3219	1.11719	113	1.26773	1.02679	120	1.27055	1.0474	1113	11.347	8.55485	247	2.86603	2.23606	278	3.37863	2.56074	LOC114352723	protein bric-a-brac 2-like isoform X10	-	-	-
LOC114352722	LOC114352722	NW_021131672.1[+]306465-354955	209	11.5309	7.68489	153	9.53892	6.4239	141	8.77795	5.97966	8	0.437211	0.357719	9	0.618457	0.499592	14	0.677572	0.572089	27	1.46434	1.23757	32	1.62249	1.31412	53	2.63145	2.16928	22	1.35366	1.02056	23	1.25089	0.975938	22	1.24777	0.945708	LOC114352722	ADP-ribosylation factor GTPase-activating protein 1	GO:0000139,GO:0003674,GO:0005096,GO:0005575,GO:0005622,GO:0005623,GO:0005737,GO:0005794,GO:0005795,GO:0005829,GO:0006810,GO:0006888,GO:0006890,GO:0006950,GO:0006986,GO:0007154,GO:0007165,GO:0008047,GO:0008150,GO:0009966,GO:0009987,GO:0010033,GO:0010646,GO:0012505,GO:0014069,GO:0016020,GO:0016192,GO:0023051,GO:0023052,GO:0030100,GO:0030234,GO:0030695,GO:0030968,GO:0031090,GO:0031984,GO:0032012,GO:…	K12492-ko04144 Endocytosis	KOG0704-ADP-ribosylation factor GTPase activator[TUZ]
LOC114352721	LOC114352721	NW_021130382.1[+]299467-310525	8	0.21196	0.141262	0	0	0	4	0.121262	0.082606	2	0.032209	0.026353	2	0.068015	0.054943	3	0.062316	0.052615	0	0	0	2	0.049132	0.039794	0	0	0	25	0.749	0.564694	6	0.162033	0.126418	12	0.336211	0.254822	LOC114352721	JNK-interacting protein 1	GO:0000165,GO:0001932,GO:0001933,GO:0001934,GO:0002682,GO:0002694,GO:0003674,GO:0004857,GO:0004860,GO:0005078,GO:0005198,GO:0005488,GO:0005515,GO:0005575,GO:0005622,GO:0005623,GO:0005737,GO:0005739,GO:0005740,GO:0005783,GO:0005789,GO:0005829,GO:0005886,GO:0006355,GO:0006464,GO:0006468,GO:0006469,GO:0006793,GO:0006796,GO:0006807,GO:0006810,GO:0006928,GO:0006950,GO:0007017,GO:0007018,GO:0007154,GO:…	-	KOG3775-Mitogen-activated protein kinase scaffold protein JIP[T]
LOC114352720	LOC114352720	NW_021131672.1[-]294195-299656	24	1.94263	1.29468	22	2.06749	1.39233	19	1.70539	1.16174	11	0.977507	0.799779	0	0	0	1	0.078464	0.066249	0	0	0	0	0	0	10	0.743008	0.612513	8	0.748621	0.564409	11	0.865707	0.675422	8	0.692374	0.524765	LOC114352720	tyrosine-protein phosphatase non-receptor type 2-like	GO:0000122,GO:0000149,GO:0000165,GO:0000187,GO:0000278,GO:0000902,GO:0000904,GO:0001666,GO:0001703,GO:0001775,GO:0001932,GO:0001933,GO:0001934,GO:0001959,GO:0001960,GO:0002262,GO:0002376,GO:0002520,GO:0002521,GO:0002682,GO:0002683,GO:0002694,GO:0002695,GO:0002761,GO:0002762,GO:0003674,GO:0003676,GO:0003677,GO:0003824,GO:0004721,GO:0004725,GO:0004726,GO:0005102,GO:0005158,GO:0005178,GO:0005488,GO:…	K05696-ko04520 Adherens junction;ko04910 Insulin signaling pathway;ko05208 Chemical carcinogenesis - reactive oxygen species;ko04931 Insulin resistance	KOG0790-Protein tyrosine phosphatase Corkscrew and related SH2 domain enzymes[T]
LOC114352727	LOC114352727	NW_021131672.1[+]177110-179587	154	5.54609	3.69623	211	8.60431	5.79449	232	9.43266	6.42566	172	6.69868	5.48075	194	8.94083	7.22244	195	6.59379	5.56728	282	10.3192	8.72115	369	12.394	10.0385	410	13.5378	11.1602	108	4.35151	3.28074	104	3.75236	2.92758	107	4.10077	3.10806	LOC114352727	gamma-secretase subunit pen-2	GO:0000003,GO:0001667,GO:0003006,GO:0005575,GO:0005622,GO:0005623,GO:0005737,GO:0005768,GO:0005770,GO:0005783,GO:0005794,GO:0005886,GO:0005887,GO:0006508,GO:0006509,GO:0006518,GO:0006807,GO:0006928,GO:0007154,GO:0007165,GO:0007166,GO:0007219,GO:0007220,GO:0007275,GO:0007276,GO:0007281,GO:0008150,GO:0008152,GO:0009653,GO:0009790,GO:0009792,GO:0009987,GO:0010467,GO:0010631,GO:0010941,GO:0012505,GO:…	K06170-ko04330 Notch signaling pathway;ko05010 Alzheimer disease	KOG3402-Predicted membrane protein[S]
LOC114352726	LOC114352726	NW_021131672.1[+]61633-63350	33	0.856102	0.570556	18	0.51247	0.345118	44	1.26377	0.860898	50	1.40035	1.14575	55	1.82371	1.4732	40	0.963362	0.813388	14	0.369896	0.312613	26	0.620263	0.502378	25	0.579719	0.477902	43	1.24114	0.935733	47	1.21568	0.948467	23	0.637834	0.483428	LOC114352726	uncharacterized LOC114352726	-	-	-
LOC114357723	LOC114357723	NW_021133562.1[-]170372-176035	426	6.88651	4.58957	279	5.12302	3.45005	318	5.77433	3.93355	71	0.936149	0.765941	33	0.517612	0.418129	76	1.11231	0.939151	307	5.04377	4.26269	391	5.92175	4.79629	337	4.85948	4.00601	61	1.09095	0.822497	114	1.85395	1.44644	114	1.93517	1.46671	LOC114357723	uncharacterized LOC114357723, transcript variant X1	-	-	KOG3627-Trypsin[E]
LOC114352724	LOC114352724	NW_021131672.1[+]29405-75024	213	1.97603	1.31694	185	2.02706	1.36511	169	1.80941	1.2326	4	0.040302	0.032974	4	0.047574	0.03843	5	0.038735	0.032705	42	0.395034	0.333859	89	0.776226	0.628699	49	0.415874	0.342833	114	1.1884	0.89597	68	0.635947	0.496164	78	0.774532	0.587034	LOC114352724	uncharacterized LOC114352724, transcript variant X1	GO:0003674,GO:0003824,GO:0004672,GO:0004674,GO:0005575,GO:0005622,GO:0005623,GO:0005634,GO:0005737,GO:0006464,GO:0006468,GO:0006793,GO:0006796,GO:0006807,GO:0006950,GO:0007154,GO:0007165,GO:0007166,GO:0007167,GO:0007169,GO:0007610,GO:0007622,GO:0007623,GO:0008150,GO:0008152,GO:0008286,GO:0009605,GO:0009719,GO:0009725,GO:0009892,GO:0009894,GO:0009895,GO:0009987,GO:0009991,GO:0010033,GO:0010243,GO:…	-	-
LOC114352729	LOC114352729	NW_021131672.1[+]15091-23977	0	0	0	0	0	0	0	0	0	0	0	0	0	0	0	0	0	0	0	0	0	0	0	0	0	0	0	0	0	0	0	0	0	0	0	0	LOC114352729	serine/threonine-protein kinase SIK2-like	GO:0003674,GO:0003824,GO:0004672,GO:0004674,GO:0005575,GO:0005622,GO:0005623,GO:0005634,GO:0005737,GO:0006464,GO:0006468,GO:0006793,GO:0006796,GO:0006807,GO:0006950,GO:0007154,GO:0007165,GO:0007166,GO:0007167,GO:0007169,GO:0007610,GO:0007622,GO:0007623,GO:0008150,GO:0008152,GO:0008286,GO:0009605,GO:0009719,GO:0009725,GO:0009892,GO:0009894,GO:0009895,GO:0009987,GO:0009991,GO:0010033,GO:0010243,GO:…	-	KOG0586-Serine/threonine protein kinase[R]
LOC114352728	LOC114352728	NW_021131672.1[+]129184-137447	22	1.70624	1.13714	14	1.25374	0.84432	25	2.16747	1.47651	11	0.906067	0.741329	20	1.95128	1.57625	18	1.28366	1.08382	16	1.2659	1.06986	17	1.21883	0.987182	19	1.37572	1.1341	13	1.12743	0.850006	13	1.02995	0.80356	6	0.475906	0.360699	LOC114352728	uncharacterized LOC114352728	-	-	-
LOC114363860	LOC114363860	NW_021137555.1[+]585929-612062	104	2.6745	1.78244	93	2.68942	1.81116	72	2.06709	1.40813	7	0.176822	0.144672	11	0.352973	0.285133	3	0.049106	0.041461	38	0.97253	0.821923	64	1.52794	1.23754	51	1.19122	0.982001	96	2.75338	2.07586	105	2.70704	2.11202	103	2.82922	2.14433	LOC114363860	NAD kinase 2, mitochondrial	GO:0003674,GO:0003824,GO:0003951,GO:0005575,GO:0005622,GO:0005623,GO:0005737,GO:0005739,GO:0006139,GO:0006725,GO:0006732,GO:0006733,GO:0006753,GO:0006793,GO:0006796,GO:0006807,GO:0008150,GO:0008152,GO:0009117,GO:0009987,GO:0016301,GO:0016310,GO:0016740,GO:0016772,GO:0016773,GO:0019362,GO:0019637,GO:0019674,GO:0034641,GO:0043226,GO:0043227,GO:0043229,GO:0043231,GO:0044237,GO:0044238,GO:0044281,GO:…	K00858-ko00760 Nicotinate and nicotinamide metabolism	KOG4180-Predicted kinase[R]
LOC114355713	LOC114355713	NW_021132730.1[-]508081-674008	545	3.5283	2.35147	80	0.579452	0.390227	366	2.66561	1.81585	24	0.163374	0.13367	231	1.90256	1.5369	153	0.923001	0.77931	189	1.23742	1.0458	331	1.99049	1.61219	334	1.97524	1.62833	328	2.37762	1.79256	250	1.61733	1.26184	260	1.79758	1.36242	LOC114355713	serine/threonine-protein phosphatase 2A regulatory subunit B'' subunit delta-like isoform X2	GO:0000159,GO:0001654,GO:0001754,GO:0001756,GO:0003002,GO:0003674,GO:0003682,GO:0003824,GO:0004721,GO:0004722,GO:0004723,GO:0005488,GO:0005515,GO:0005575,GO:0005622,GO:0005623,GO:0005634,GO:0005654,GO:0006464,GO:0006470,GO:0006793,GO:0006796,GO:0006807,GO:0007049,GO:0007050,GO:0007154,GO:0007165,GO:0007166,GO:0007267,GO:0007275,GO:0007346,GO:0007389,GO:0007399,GO:0007423,GO:0007525,GO:0008150,GO:…	K11583-ko03015 mRNA surveillance pathway;ko04071 Sphingolipid signaling pathway;ko04151 PI3K-Akt signaling pathway;ko04152 AMPK signaling pathway;ko04660 T cell receptor signaling pathway;ko04261 Adrenergic signaling in cardiomyocytes;ko04728 Dopaminergic synapse;ko05165 Human papillomavirus infection	KOG2562-Protein phosphatase 2 regulatory subunit[A]
LOC114355712	LOC114355712	NW_021132730.1[+]1201275-1202318	1430	88.2667	58.826	2108	147.324	99.2141	2280	158.63	108.061	556	37.0833	30.3409	510	40.1846	32.4612	634	36.6932	30.9809	2373	148.772	125.733	3310	190.396	154.21	3416	192.904	159.024	275	19.0212	14.3406	359	22.2123	17.33	329	21.658	16.4151	LOC114355712	protein mago nashi	GO:0000003,GO:0000018,GO:0000184,GO:0000226,GO:0000335,GO:0000337,GO:0000375,GO:0000377,GO:0000381,GO:0000398,GO:0000578,GO:0000956,GO:0003002,GO:0003006,GO:0003674,GO:0005488,GO:0005515,GO:0005575,GO:0005622,GO:0005623,GO:0005634,GO:0005654,GO:0005681,GO:0005737,GO:0006139,GO:0006396,GO:0006397,GO:0006401,GO:0006402,GO:0006403,GO:0006405,GO:0006406,GO:0006611,GO:0006725,GO:0006807,GO:0006810,GO:…	K12877-ko03040 Spliceosome;ko03013 Nucleocytoplasmic transport;ko03015 mRNA surveillance pathway	KOG3392-Exon-exon junction complex, Magoh component[A]
LOC114355711	LOC114355711	NW_021132730.1[+]1633167-1668902	550	3.41771	2.27776	668	4.69899	3.16449	696	4.87329	3.31975	314	2.10927	1.72577	270	2.14124	1.7297	330	1.92251	1.62322	498	3.14575	2.6586	665	3.85189	3.11981	716	4.07455	3.35893	279	1.93999	1.46262	258	1.60736	1.25405	299	1.98226	1.50239	LOC114355711	rho GTPase-activating protein 190-like	GO:0003674,GO:0005096,GO:0005102,GO:0005488,GO:0005515,GO:0007154,GO:0007165,GO:0007264,GO:0007265,GO:0007266,GO:0007275,GO:0007399,GO:0007414,GO:0007415,GO:0007417,GO:0007420,GO:0008037,GO:0008038,GO:0008047,GO:0008150,GO:0008361,GO:0009987,GO:0010769,GO:0010975,GO:0016043,GO:0016319,GO:0022008,GO:0022603,GO:0022604,GO:0023052,GO:0030030,GO:0030154,GO:0030182,GO:0030215,GO:0030234,GO:0030695,GO:…	K13709-ko04510 Focal adhesion;ko04670 Leukocyte transendothelial migration	KOG4271-Rho-GTPase activating protein[T]
LOC114355710	LOC114355710	NW_021132730.1[-]1602600-1609117	0	0	0	2	0.057159	0.038493	0	0	0	0	0	0	0	0	0	0	0	0	4	0.130031	0.109895	4	0.099809	0.080839	2	0.058967	0.04861	6	0.212337	0.160087	6	0.178816	0.139512	9	0.289175	0.219172	LOC114355710	uncharacterized LOC114355710	GO:0000323,GO:0000902,GO:0000904,GO:0003674,GO:0003824,GO:0004672,GO:0004674,GO:0005488,GO:0005515,GO:0005575,GO:0005622,GO:0005623,GO:0005737,GO:0005764,GO:0005765,GO:0005768,GO:0005770,GO:0005773,GO:0005774,GO:0005794,GO:0005795,GO:0006464,GO:0006468,GO:0006793,GO:0006796,GO:0006807,GO:0006810,GO:0006897,GO:0006914,GO:0006928,GO:0006935,GO:0006950,GO:0006979,GO:0006996,GO:0007005,GO:0007017,GO:…	-	-
LOC114355717	LOC114355717	NW_021132730.1[+]1204314-1273118	5729	49.3586	32.8954	4263	41.1066	27.6828	4469	41.6472	28.3707	240	2.24361	1.83569	182	1.90527	1.53909	258	2.10112	1.77402	980	8.43607	7.12966	1219	9.67111	7.83305	891	6.83789	5.63694	525	4.77228	3.59797	605	5.08374	3.96632	662	5.84161	4.42748	LOC114355717	maternal protein pumilio-like isoform X1	-	-	-
LOC114364947	LOC114364947	NW_021130679.1[-]158240-163756	4	0.107698	0.071776	8	0.301315	0.202917	7	0.231975	0.158025	26	0.938124	0.767557	14	0.596466	0.481828	28	0.87483	0.738638	23	0.766495	0.647795	2	0.062211	0.050387	11	0.326848	0.269443	24	0.870323	0.656163	18	0.574812	0.448467	33	1.15554	0.875808	LOC114364947	uncharacterized LOC114364947	GO:0003674,GO:0003824,GO:0004553,GO:0004568,GO:0005488,GO:0005575,GO:0005576,GO:0005622,GO:0005623,GO:0005737,GO:0006022,GO:0006026,GO:0006030,GO:0006032,GO:0006040,GO:0006807,GO:0008061,GO:0008144,GO:0008150,GO:0008152,GO:0009056,GO:0009057,GO:0009987,GO:0016787,GO:0016798,GO:0017144,GO:0042737,GO:0043170,GO:0044237,GO:0044248,GO:0044424,GO:0044464,GO:0046348,GO:0071704,GO:0097367,GO:1901071,GO:…	-	-
LOC114355715	LOC114355715	NW_021132730.1[-]210910-218941	162	5.72996	3.81878	143	5.73347	3.86115	163	6.49729	4.42604	166	6.37765	5.21808	132	5.99239	4.84067	187	6.237	5.26603	164	5.90442	4.99006	154	5.09905	4.12995	168	5.46246	4.50308	346	13.7782	10.3878	353	12.6085	9.83713	331	12.581	9.5354	LOC114355715	uncharacterized LOC114355715	GO:0003674,GO:0005488,GO:0030246	-	-
LOC114355714	LOC114355714	NW_021132730.1[+]590764-591606	1939	198.063	132.001	1404	162.424	109.383	1357	156.176	106.389	0	0	0	0	0	0	0	0	0	6558	680.516	575.131	6977	664.406	538.131	7009	655.251	540.168	0	0	0	0	0	0	0	0	0	LOC114355714	uncharacterized LOC114355714	-	-	-
LOC114355719	LOC114355719	NW_021130446.1[+]814457-852007	1688	9.48426	6.32085	2058	15.212	10.2443	2096	15.2468	10.3863	751	4.80604	3.93222	767	5.43535	4.3907	676	4.09369	3.45639	533	3.00317	2.53809	1326	8.21384	6.65275	1259	6.38998	5.2677	1132	7.20927	5.43529	809	4.88274	3.8095	1037	6.51896	4.94086	LOC114355719	guanine nucleotide-releasing factor 2 isoform X1	GO:0000186,GO:0001885,GO:0001932,GO:0001934,GO:0002064,GO:0003158,GO:0003674,GO:0005085,GO:0005088,GO:0005488,GO:0005515,GO:0005575,GO:0005622,GO:0005623,GO:0005737,GO:0005768,GO:0005769,GO:0005829,GO:0006996,GO:0007010,GO:0007154,GO:0007165,GO:0007166,GO:0007167,GO:0007169,GO:0007264,GO:0007265,GO:0007275,GO:0007399,GO:0007517,GO:0007525,GO:0008150,GO:0009653,GO:0009719,GO:0009888,GO:0009893,GO:…	K06277-ko04015 Rap1 signaling pathway;ko04510 Focal adhesion;ko04910 Insulin signaling pathway;ko04722 Neurotrophin signaling pathway;ko05211 Renal cell carcinoma	KOG3417-Ras1 guanine nucleotide exchange factor[T]
LOC114355718	LOC114355718	NW_021130295.1[+]4258-23539	85	1.6244	1.0826	61	1.32558	0.8927	47	1.00553	0.684981	0	0	0	0	0	0	0	0	0	11	0.212932	0.179957	21	0.358873	0.290667	18	0.311451	0.25675	31	0.652328	0.49181	31	0.592645	0.46238	39	0.796264	0.603506	LOC114355718	solute carrier family 12 member 9-like	GO:0003674,GO:0005215,GO:0005575,GO:0006810,GO:0006811,GO:0006812,GO:0006813,GO:0006820,GO:0006821,GO:0008150,GO:0008324,GO:0008509,GO:0009987,GO:0015075,GO:0015077,GO:0015079,GO:0015103,GO:0015108,GO:0015291,GO:0015293,GO:0015294,GO:0015296,GO:0015318,GO:0015377,GO:0015379,GO:0015672,GO:0015698,GO:0016020,GO:0016021,GO:0022804,GO:0022857,GO:0022890,GO:0030001,GO:0031224,GO:0034220,GO:0044425,GO:…	-	KOG1288-Amino acid transporters[E]
LOC114362733	LOC114362733	NW_021136938.1[+]92856-95541	1216	35.7789	23.8451	1059	35.2632	23.7477	911	30.1921	20.5673	379	12.0401	9.85102	367	13.7891	11.1389	395	10.8945	9.19846	632	18.8765	15.9533	823	22.5579	18.2706	1004	27.0294	22.2822	316	10.3925	7.83526	299	8.80487	6.86953	256	8.01749	6.07663	LOC114362733	methionine synthase reductase-like	GO:0000096,GO:0000097,GO:0000098,GO:0000166,GO:0003674,GO:0003824,GO:0003958,GO:0005488,GO:0005575,GO:0005622,GO:0005623,GO:0005737,GO:0005829,GO:0006082,GO:0006139,GO:0006259,GO:0006304,GO:0006305,GO:0006306,GO:0006520,GO:0006534,GO:0006555,GO:0006575,GO:0006725,GO:0006732,GO:0006760,GO:0006766,GO:0006767,GO:0006790,GO:0006807,GO:0008150,GO:0008152,GO:0008652,GO:0009056,GO:0009058,GO:0009063,GO:…	-	KOG1158-NADP/FAD dependent oxidoreductase[C]
LOC114362732	LOC114362732	NW_021136938.1[-]96008-100338	1889	23.1915	15.4561	2002	27.8298	18.7417	1875	25.954	17.6802	151	2.00296	1.63879	172	2.69068	2.17354	100	1.14237	0.964524	448	5.58701	4.7218	709	8.10588	6.5653	939	10.5418	8.6903	356	4.89492	3.69043	283	3.48841	2.72165	265	3.47552	2.63417	LOC114362732	serine/threonine-protein kinase PAK 3	GO:0000768,GO:0001726,GO:0001932,GO:0001934,GO:0003674,GO:0003824,GO:0004672,GO:0004674,GO:0005488,GO:0005515,GO:0005575,GO:0005622,GO:0005623,GO:0005737,GO:0006464,GO:0006468,GO:0006793,GO:0006796,GO:0006807,GO:0006928,GO:0006949,GO:0006950,GO:0006996,GO:0007010,GO:0007015,GO:0007154,GO:0007165,GO:0007264,GO:0007265,GO:0007266,GO:0007275,GO:0007346,GO:0007399,GO:0007520,GO:0008150,GO:0008152,GO:…	K04409-ko04010 MAPK signaling pathway;ko04011 MAPK signaling pathway - yeast;ko04012 ErbB signaling pathway;ko04014 Ras signaling pathway;ko04392 Hippo signaling pathway - multiple species;ko04024 cAMP signaling pathway;ko04510 Focal adhesion;ko04810 Regulation of actin cytoskeleton;ko04625 C-type lectin receptor signaling pathway;ko04650 Natural killer cell mediated cytotoxicity;ko04660 T cell r…	KOG0578-p21-activated serine/threonine protein kinase[T]
LOC114362731	LOC114362731	NW_021136938.1[-]300866-306237	999	9.60732	6.40287	918	9.99891	6.73367	818	8.86324	6.03776	11982	124.746	102.065	9584	117.782	95.145	15131	136.56	115.301	578	5.64031	4.76685	681	6.1021	4.94236	814	7.16237	5.90443	3839	41.3846	31.2011	4614	44.5731	34.7758	4293	44.126	33.4441	LOC114362731	uncharacterized LOC114362731	-	-	-
Trnas-acu	Trnas-acu	NW_021130757.1[-]272209-272296	0	0	0	0	0	0	0	0	0	0	0	0	0	0	0	0	0	0	0	0	0	0	0	0	0	0	0	0	0	0	0	0	0	0	0	0	Trnas-acu	tRNA-Ser	-	-	-
LOC114359553	LOC114359553	NW_021134701.1[-]131413-136846	1640	33.8862	22.5837	1129	26.3501	17.7452	1190	27.6692	18.8487	529	11.7723	9.63187	460	12.0598	9.74197	486	9.45234	7.98082	504	10.5665	8.93015	799	15.3393	12.424	836	15.7381	12.974	764	17.6586	13.3134	815	16.9203	13.2011	862	19.0674	14.4516	LOC114359553	nuclear transcription factor Y subunit alpha	GO:0000976,GO:0000977,GO:0000978,GO:0000981,GO:0000982,GO:0000987,GO:0001012,GO:0001067,GO:0001077,GO:0001221,GO:0001228,GO:0001654,GO:0001745,GO:0001751,GO:0001754,GO:0003674,GO:0003676,GO:0003677,GO:0003690,GO:0003700,GO:0005488,GO:0005515,GO:0005575,GO:0005622,GO:0005623,GO:0005634,GO:0005654,GO:0005667,GO:0006139,GO:0006351,GO:0006355,GO:0006357,GO:0006366,GO:0006725,GO:0006807,GO:0007275,GO:…	K08064-ko04612 Antigen processing and presentation;ko05152 Tuberculosis;ko05017 Spinocerebellar ataxia	KOG1561-CCAAT-binding factor, subunit B (HAP2)[K]
LOC114362735	LOC114362735	NW_021136938.1[+]106405-122307	1042	45.3188	30.2031	874	43.017	28.9694	746	36.539	24.8909	321	15.0989	12.3536	328	18.1778	14.6841	388	15.79	13.3318	117	5.1652	4.36531	179	7.22181	5.84926	144	5.72962	4.72332	1555	75.7365	57.1001	1253	54.6846	42.6648	1596	74.1451	56.1961	LOC114362735	janus kinase and microtubule-interacting protein 1-like	-	-	-
LOC114362734	LOC114362734	NW_021136938.1[-]28711-38363	110	1.81824	1.21178	58	1.08324	0.729499	68	1.25516	0.855036	5	0.078893	0.064549	0	0	0	3	0.044805	0.03783	33	0.550987	0.465661	77	1.18219	0.957506	53	0.794838	0.65524	16	0.291374	0.219676	2	0.033079	0.025808	0	0	0	LOC114362734	ionotropic receptor 93a-like	GO:0003008,GO:0003674,GO:0005215,GO:0005216,GO:0005575,GO:0006810,GO:0006811,GO:0007600,GO:0007606,GO:0008150,GO:0009593,GO:0015075,GO:0015267,GO:0015276,GO:0015318,GO:0016020,GO:0016021,GO:0022803,GO:0022834,GO:0022836,GO:0022838,GO:0022839,GO:0022857,GO:0031224,GO:0032501,GO:0034220,GO:0042221,GO:0044425,GO:0050877,GO:0050896,GO:0050906,GO:0050907,GO:0051179,GO:0051234,GO:0051606,GO:0055085	-	KOG1052-Glutamate-gated kainate-type ion channel receptor subunit GluR5 and related subunits[PET]
LOC114364707	LOC114364707	NW_021137703.1[-]1242508-1250083	1274	52.5518	35.0235	1609	75.111	50.5828	1653	76.8491	52.3506	448	19.9789	16.3464	422	22.2187	17.9483	434	16.774	14.1627	984	41.2202	34.8368	1250	48.0475	38.9158	1260	47.5279	39.1805	966	44.6029	33.6275	827	34.2356	26.7105	880	38.745	29.3656	LOC114364707	ras-related protein Rab-14	GO:0000166,GO:0000323,GO:0001775,GO:0001845,GO:0001882,GO:0001883,GO:0002252,GO:0002263,GO:0002274,GO:0002275,GO:0002283,GO:0002366,GO:0002376,GO:0002443,GO:0002444,GO:0002446,GO:0003674,GO:0003824,GO:0003924,GO:0005488,GO:0005515,GO:0005525,GO:0005575,GO:0005622,GO:0005623,GO:0005737,GO:0005764,GO:0005768,GO:0005769,GO:0005770,GO:0005773,GO:0005783,GO:0005791,GO:0005794,GO:0005795,GO:0005798,GO:…	K07881-ko04152 AMPK signaling pathway	KOG0097-GTPase Rab14, small G protein superfamily[U]
LOC114362739	LOC114362739	NW_021136938.1[+]341488-345884	10305	483.546	322.263	8525	454.476	306.062	6996	371.227	252.885	493	25.0532	20.4981	473	28.2883	22.8514	593	26.0933	22.0311	5714	273.12	230.825	6651	291.713	236.271	7204	310.224	255.739	624	32.7621	24.7004	516	24.2642	18.9308	514	25.6965	19.476	LOC114362739	small nuclear ribonucleoprotein Sm D3 isoform X1	GO:0000003,GO:0000243,GO:0000245,GO:0000375,GO:0000377,GO:0000387,GO:0000398,GO:0000578,GO:0002376,GO:0002520,GO:0003002,GO:0003006,GO:0003674,GO:0003676,GO:0003723,GO:0005488,GO:0005515,GO:0005575,GO:0005622,GO:0005623,GO:0005634,GO:0005654,GO:0005681,GO:0005682,GO:0005683,GO:0005684,GO:0005685,GO:0005686,GO:0005687,GO:0005689,GO:0005697,GO:0005737,GO:0005829,GO:0006139,GO:0006351,GO:0006353,GO:…	K11088-ko03040 Spliceosome;ko04139 Mitophagy - yeast;ko05322 Systemic lupus erythematosus	KOG3172-Small nuclear ribonucleoprotein Sm D3[A]
LOC114362738	LOC114362738	NW_021136938.1[-]331224-339690	1452	31.191	20.7875	1227	29.8308	20.0892	1331	32.2287	21.9546	116	2.68341	2.19552	94	2.55731	2.06581	117	2.35524	1.98858	762	16.6116	14.0391	838	16.7771	13.5885	767	15.0722	12.425	158	3.79178	2.85874	162	3.47758	2.7132	192	4.40607	3.33946	LOC114362738	zinc finger protein 771-like	-	-	KOG3608-Zn finger proteins[R]
LOC114353878	LOC114353878	NW_021132089.1[-]38780-45728	0	0	0	0	0	0	0	0	0	905	89.4224	73.1639	902	105.11	84.9083	1385	118.631	100.163	0	0	0	0	0	0	0	0	0	1365	139.673	105.304	1698	155.671	121.454	1451	141.516	107.258	LOC114353878	uncharacterized LOC114353878	-	-	-
LOC114364562	LOC114364562	NW_021137686.1[-]348290-357151	116	2.81991	1.87935	64	1.97795	1.33203	64	1.74934	1.19167	233	6.13408	5.0188	177	5.48872	4.43381	163	3.70935	3.13188	55	1.52195	1.28626	59	1.33108	1.0781	35	0.774689	0.63863	131	3.57272	2.69358	159	4.37676	3.41474	144	4.19906	3.18256	LOC114364562	cytochrome P450 6k1-like isoform X2	GO:0003674,GO:0003824,GO:0008150,GO:0008152,GO:0010033,GO:0010243,GO:0014070,GO:0016491,GO:0042221,GO:0042493,GO:0043279,GO:0050896,GO:0055114,GO:0097305,GO:0097327,GO:1901563,GO:1901698,GO:1901700	-	KOG0158-Cytochrome P450 CYP3/CYP5/CYP6/CYP9 subfamilies[Q]
LOC114364073	LOC114364073	NW_021137587.1[-]37510-52664	209	6.47496	4.31529	140	4.8934	3.29542	128	4.45798	3.03684	66	2.20648	1.80531	67	2.62916	2.12384	80	2.32479	1.96287	168	5.28394	4.46567	182	5.23875	4.24309	218	6.16021	5.07828	280	9.71144	7.32176	277	8.62246	6.72722	271	8.97452	6.80198	LOC114364073	MAM and LDL-receptor class A domain-containing protein 1-like	-	-	-
LOC114350730	LOC114350730	NW_021131198.1[+]53-1109	0	0	0	0	0	0	0	0	0	0	0	0	0	0	0	0	0	0	0	0	0	0	0	0	0	0	0	0	0	0	0	0	0	0	0	0	LOC114350730	CRISPR system Cascade subunit CasC-like	-	-	-
LOC114360896	LOC114360896	NW_021135469.1[+]40383-46595	0	0	0	0	0	0	0	0	0	0	0	0	0	0	0	0	0	0	0	0	0	0	0	0	0	0	0	1	0.034395	0.025931	0	0	0	0	0	0	LOC114360896	glycine and tyrosine-rich protein-like	-	-	-
LOC114362866	LOC114362866	NW_021137083.1[-]128391-233398	2327	20.8638	13.9049	1194	12.1208	8.16267	1161	11.7305	7.99098	61	0.588245	0.481292	45	0.512292	0.413832	65	0.542233	0.457819	196	1.78405	1.50778	323	2.69964	2.18656	192	1.57108	1.29515	434	4.35905	3.28643	379	3.4113	2.66149	464	4.43856	3.36408	LOC114362866	dystroglycan	GO:0000003,GO:0000226,GO:0000578,GO:0000902,GO:0000904,GO:0001763,GO:0001932,GO:0001933,GO:0001934,GO:0001952,GO:0001954,GO:0002009,GO:0002011,GO:0002162,GO:0002165,GO:0003002,GO:0003006,GO:0003674,GO:0003779,GO:0005198,GO:0005488,GO:0005515,GO:0005575,GO:0005576,GO:0005604,GO:0005615,GO:0005622,GO:0005623,GO:0005634,GO:0005654,GO:0005737,GO:0005783,GO:0005788,GO:0005794,GO:0005796,GO:0005829,GO:…	K06265-ko03268 Virion - Orthopoxvirus;ko04512 ECM-receptor interaction;ko05410 Hypertrophic cardiomyopathy;ko05412 Arrhythmogenic right ventricular cardiomyopathy;ko05414 Dilated cardiomyopathy;ko05416 Viral myocarditis	KOG3781-Dystroglycan[W]
LOC114359810	LOC114359810	NW_021134898.1[-]64114-516607	5655	70.8457	47.2156	4646	67.0551	45.1576	4328	62.0541	42.2721	1737	24.0144	19.6482	1558	25.5952	20.6759	1719	20.638	17.4251	2228	29.2737	24.7403	3285	39.1249	31.6889	3026	34.4909	28.4332	1330	18.5625	13.9949	1438	18.3558	14.3211	1293	17.6991	13.4145	LOC114359810	GAS2-like protein 3	GO:0005575,GO:0005622,GO:0005623,GO:0005737,GO:0005829,GO:0005856,GO:0005884,GO:0006915,GO:0008150,GO:0008219,GO:0009987,GO:0012501,GO:0015629,GO:0043226,GO:0043228,GO:0043229,GO:0043232,GO:0044422,GO:0044424,GO:0044430,GO:0044444,GO:0044446,GO:0044464,GO:0099080,GO:0099081,GO:0099512,GO:0099513	-	-
LOC114354066	LOC114354066	NW_021132152.1[-]818638-828367	2328	78.1591	52.0898	2421	92.0219	61.9713	2150	81.3473	55.4149	2366	85.9464	70.3199	1725	73.934	59.7242	2201	69.3013	58.5126	2338	79.7101	67.3661	2474	77.4121	62.6995	2703	83.0217	68.4404	1812	68.1564	51.3852	1872	63.1034	49.2331	1754	62.892	47.6672	LOC114354066	exopolyphosphatase PRUNE1	GO:0001654,GO:0001745,GO:0003674,GO:0003824,GO:0004112,GO:0005488,GO:0005515,GO:0005575,GO:0005622,GO:0005623,GO:0005634,GO:0005737,GO:0005739,GO:0005759,GO:0005829,GO:0005912,GO:0005924,GO:0005925,GO:0006139,GO:0006163,GO:0006195,GO:0006198,GO:0006275,GO:0006725,GO:0006753,GO:0006793,GO:0006796,GO:0006807,GO:0007275,GO:0007399,GO:0007423,GO:0008081,GO:0008092,GO:0008150,GO:0008152,GO:0009056,GO:…	K01514-ko00230 Purine metabolism	KOG4129-Exopolyphosphatases and related proteins[C]
LOC114359812	LOC114359812	NW_021134898.1[+]384377-387063	23	0.609645	0.406302	8	0.241809	0.162844	9	0.271697	0.185084	50	1.44737	1.18422	36	1.20455	0.973038	23	0.556526	0.469887	14	0.377217	0.318801	6	0.130637	0.105809	21	0.506981	0.417939	22	0.659032	0.496864	31	0.831155	0.648465	15	0.427517	0.324024	LOC114359812	repetin-like	-	-	-
LOC114359813	LOC114359813	NW_021134898.1[+]288736-295824	450	15.3235	10.2125	380	14.6678	9.87788	426	16.3272	11.1223	40	1.46727	1.20049	27	1.15667	0.93436	32	1.00424	0.847905	80	2.7474	2.32194	84	2.66026	2.15466	104	3.21896	2.65361	159	6.05935	4.56833	132	4.50896	3.51788	208	7.58096	5.74577	LOC114359813	hsp70-binding protein 1 isoform X1	GO:0003674,GO:0004857,GO:0005488,GO:0005515,GO:0006457,GO:0008150,GO:0009893,GO:0009894,GO:0009896,GO:0009987,GO:0010604,GO:0019222,GO:0019899,GO:0030162,GO:0030234,GO:0031323,GO:0031325,GO:0031329,GO:0031331,GO:0031396,GO:0031398,GO:0031399,GO:0031401,GO:0031625,GO:0032268,GO:0032270,GO:0032434,GO:0032436,GO:0042176,GO:0043086,GO:0044092,GO:0044389,GO:0045732,GO:0045862,GO:0048518,GO:0048522,GO:…	K09562-ko04141 Protein processing in endoplasmic reticulum	KOG2160-Armadillo/beta-catenin-like repeat-containing protein[O]
LOC114364564	LOC114364564	NW_021137686.1[+]17979-35902	478	6.15266	4.10048	463	6.06829	4.08664	440	6.00477	4.09053	538	8.15047	6.66857	550	8.17517	6.60394	643	7.19422	6.07424	261	3.32711	2.81187	344	3.4477	2.79244	362	3.63829	2.99929	821	11.0867	8.35862	793	9.49121	7.40501	808	10.1481	7.69147	LOC114364564	lon protease homolog, mitochondrial isoform X1	GO:0000002,GO:0000166,GO:0001018,GO:0001067,GO:0001666,GO:0003674,GO:0003676,GO:0003677,GO:0003697,GO:0003723,GO:0003727,GO:0003824,GO:0004175,GO:0004176,GO:0004252,GO:0005488,GO:0005515,GO:0005524,GO:0005575,GO:0005622,GO:0005623,GO:0005634,GO:0005654,GO:0005737,GO:0005739,GO:0005759,GO:0005777,GO:0005829,GO:0006139,GO:0006259,GO:0006508,GO:0006515,GO:0006725,GO:0006807,GO:0006950,GO:0006979,GO:…	-	KOG2004-Mitochondrial ATP-dependent protease PIM1/LON[O]
LOC114359815	LOC114359815	NW_021130558.1[+]379821-384752	1213	11.9914	7.99174	1902	21.2963	14.3418	1777	19.7981	13.4867	553	5.90881	4.83449	605	7.63322	6.16614	516	4.77698	4.03331	1030	10.3447	8.7427	1512	13.9289	11.2816	1639	14.8295	12.225	746	8.26365	6.23022	597	5.92124	4.61973	677	7.15221	5.42082	LOC114359815	zinc finger protein 234-like	-	-	KOG3623-Homeobox transcription factor SIP1[K]
LOC114359816	LOC114359816	NW_021134898.1[+]220729-225047	245	6.07482	4.04861	208	5.81718	3.91752	180	5.01085	3.41346	40	1.07184	0.876958	29	0.914309	0.738583	50	1.15347	0.973899	134	3.3509	2.83198	149	3.43373	2.78113	172	3.89121	3.20779	40	1.10336	0.831856	44	1.09443	0.853874	49	1.27617	0.967236	LOC114359816	uncharacterized LOC114359816	-	-	-
LOC114354067	LOC114354067	NW_021132152.1[+]742492-744544	442	10.5257	7.01495	428	11.5335	7.76711	262	7.0378	4.79425	273	7.0314	5.75297	0	0	0	240	5.35681	4.52287	134	3.22106	2.72225	230	5.09961	4.13039	290	6.31325	5.20444	350	9.33036	7.03445	309	7.38766	5.76383	282	7.17021	5.43445	LOC114354067	uncharacterized LOC114354067	-	-	-
LOC114359818	LOC114359818	NW_021134898.1[-]100428-189211	227	4.06312	2.7079	149	3.00905	2.02642	170	3.43153	2.33761	15	0.280731	0.229689	1	0.019569	0.015808	26	0.433929	0.366376	14	0.247187	0.208908	19	0.312787	0.25334	16	0.248887	0.205174	73	1.45239	1.095	53	0.94788	0.739533	58	1.10728	0.839233	LOC114359818	nuclear receptor corepressor 1-like	-	K04650-ko04350 TGF-beta signaling pathway;ko04919 Thyroid hormone signaling pathway;ko05202 Transcriptional misregulation in cancer;ko01522 Endocrine resistance	KOG1878-Nuclear receptor coregulator SMRT/SMRTER, contains Myb-like domains[K]
Trnap-ugg_14	Trnap-ugg	NW_021133063.1[+]210948-211019	0	0	0	0	0	0	0	0	0	0	0	0	0	0	0	0	0	0	0	0	0	0	0	0	0	0	0	0	0	0	0	0	0	0	0	0	Trnap-ugg_14	tRNA-Pro	-	-	-
LOC114354064	LOC114354064	NW_021132152.1[+]894354-897584	1112	20.8971	13.927	1181	25.1381	16.929	979	20.7379	14.1269	24	0.46953	0.384161	18	0.410651	0.331726	28	0.477619	0.403264	899	17.1561	14.4993	995	17.4256	14.1137	1141	19.6159	16.1708	34	0.70469	0.531288	47	0.885168	0.690605	45	0.894263	0.677781	LOC114354064	sprT-like domain-containing protein Spartan	GO:0000278,GO:0000731,GO:0001674,GO:0001940,GO:0003674,GO:0005488,GO:0005515,GO:0005575,GO:0005622,GO:0005623,GO:0005634,GO:0005654,GO:0005694,GO:0006139,GO:0006259,GO:0006281,GO:0006301,GO:0006725,GO:0006807,GO:0006950,GO:0006974,GO:0007049,GO:0008150,GO:0008152,GO:0009058,GO:0009059,GO:0009314,GO:0009411,GO:0009416,GO:0009628,GO:0009650,GO:0009893,GO:0009987,GO:0010604,GO:0016604,GO:0016607,GO:…	-	KOG3931-Uncharacterized conserved protein[S]
LOC114349994	LOC114349994	NW_021131006.1[-]362271-416961	32	0.448599	0.298972	29	0.460391	0.310046	23	0.360182	0.245361	31	0.481002	0.393548	21	0.38457	0.310657	47	0.622507	0.525597	19	0.273782	0.231384	29	0.381163	0.30872	30	0.388205	0.320024	77	1.23117	0.928221	49	0.706715	0.551377	78	1.19642	0.90679	LOC114349994	connectin-like	-	-	KOG4194-Membrane glycoprotein LIG-1[T]
LOC114349995	LOC114349995	NW_021131006.1[-]728613-728702	0	0	0	1	0.12763	0.085952	0	0	0	0	0	0	0	0	0	0	0	0	0	0	0	0	0	0	0	0	0	0	0	0	0	0	0	1	0.155847	0.11812	LOC114349995	U6atac minor spliceosomal RNA	-	-	-
LOC114349996	LOC114349996	NW_021131007.1[-]75169-118836	0	0	0	0	0	0	0	0	0	4	0.156581	0.128112	0	0	0	0	0	0	0	0	0	0	0	0	2	0.066212	0.054583	0	0	0	0	0	0	0	0	0	LOC114349996	mucin-2-like	-	-	-
LOC114354065	LOC114354065	NW_021132152.1[-]828736-852933	1013	20.0505	13.3628	1509	33.8238	22.7783	1505	33.5901	22.882	240	5.14015	4.20559	266	6.72615	5.43341	266	4.93737	4.16873	773	15.53	13.1251	1157	21.3384	17.2829	1096	19.8516	16.365	426	9.43568	7.11385	367	7.29035	5.68791	391	8.27159	6.26921	LOC114354065	solute carrier family 2, facilitated glucose transporter member 1-like	GO:0000003,GO:0000139,GO:0001666,GO:0001669,GO:0001775,GO:0001939,GO:0002080,GO:0002252,GO:0002263,GO:0002274,GO:0002275,GO:0002283,GO:0002366,GO:0002376,GO:0002443,GO:0002444,GO:0002446,GO:0002791,GO:0003008,GO:0003674,GO:0005102,GO:0005158,GO:0005215,GO:0005351,GO:0005355,GO:0005356,GO:0005360,GO:0005402,GO:0005488,GO:0005515,GO:0005536,GO:0005575,GO:0005576,GO:0005615,GO:0005622,GO:0005623,GO:…	K07299-ko04066 HIF-1 signaling pathway;ko04911 Insulin secretion;ko04922 Glucagon signaling pathway;ko04920 Adipocytokine signaling pathway;ko04919 Thyroid hormone signaling pathway;ko04976 Bile secretion;ko05200 Pathways in cancer;ko05230 Central carbon metabolism in cancer;ko05211 Renal cell carcinoma;ko05166 Human T-cell leukemia virus 1 infection;ko05415 Diabetic cardiomyopathy;ko04931 Insuli…	KOG0569-Permease of the major facilitator superfamily[G]
LOC114349990	LOC114349990	NW_021131006.1[+]944906-990170	811	4.54885	3.03162	664	4.22009	2.84198	687	4.34677	2.96108	69	0.41802	0.342017	52	0.37078	0.299518	132	0.693609	0.585629	138	0.784934	0.663379	173	0.901683	0.730312	203	1.03944	0.856883	268	1.68129	1.26758	212	1.19407	0.931612	260	1.55411	1.17789	LOC114349990	putative transcription factor capicua	-	K20225-ko04013 MAPK signaling pathway - fly;ko05017 Spinocerebellar ataxia	KOG2746-HMG-box transcription factor Capicua and related proteins[K]
LOC114349991	LOC114349991	NW_021131006.1[-]420578-423154	719	12.6589	8.43665	502	10.0114	6.74209	620	12.2918	8.37337	924	17.6015	14.4012	766	17.2313	13.9195	925	15.2724	12.8948	130	2.3179	1.95895	104	1.69389	1.37196	106	1.70395	1.40468	647	12.7532	9.61506	709	12.5336	9.77867	629	11.8329	8.96841	LOC114349991	uncharacterized LOC114349991	GO:0001101,GO:0008150,GO:0010033,GO:0032526,GO:0033993,GO:0042221,GO:0050896,GO:1901700	-	-
LOC114349992	LOC114349992	NW_021131006.1[+]1082254-1083537	19	0.671996	0.447857	17	0.682878	0.459878	34	1.36571	0.930338	37	1.46351	1.19742	52	2.42455	1.95856	59	2.01373	1.70024	26	0.946327	0.799778	31	1.04091	0.84308	48	1.60462	1.3228	43	1.72995	1.30427	31	1.1124	0.86789	27	1.04581	0.792642	LOC114349992	uncharacterized LOC114349992	-	-	-
LOC114349993	LOC114349993	NW_021131006.1[+]167313-169103	41	1.91096	1.27358	55	2.87907	1.93888	46	2.40245	1.63658	6	0.301634	0.246792	6	0.349709	0.282496	8	0.312504	0.263854	0	0	0	6	0.241005	0.1952	29	1.23511	1.01818	7	0.364963	0.275157	8	0.355753	0.277558	21	1.04632	0.793029	LOC114349993	uncharacterized LOC114349993	-	-	-
LOC114351450	LOC114351450	NW_021131383.1[+]9569-10557	3	0.111545	0.07434	1	0.027875	0.018772	2	0.061119	0.041635	2	0.060409	0.049425	0	0	0	4	0.14161	0.119564	2	0.081195	0.068621	1	0.032212	0.02609	1	0.040645	0.033506	2	0.079111	0.059644	1	0.048353	0.037725	5	0.228387	0.1731	LOC114351450	uncharacterized LOC114351450	-	-	-
LOC114351451	LOC114351451	NW_021131383.1[+]433710-447926	0	0	0	0	0	0	2	0.070602	0.048095	0	0	0	0	0	0	0	0	0	0	0	0	0	0	0	0	0	0	0	0	0	0	0	0	0	0	0	LOC114351451	trypsin, alkaline B-like	-	K01312-ko04080 Neuroactive ligand-receptor interaction;ko04972 Pancreatic secretion;ko04974 Protein digestion and absorption;ko05164 Influenza A	KOG3627-Trypsin[E]
LOC114351452	LOC114351452	NW_021131383.1[-]293065-315477	3848	66.2689	44.1654	2437	47.4977	31.9869	2189	42.4814	28.9389	575	10.7008	8.75525	574	12.5978	10.1766	716	11.5498	9.75173	1552	27.1439	22.9403	1907	30.6008	24.7849	1555	24.4963	20.1939	613	11.8231	8.91382	793	13.7187	10.7033	752	13.824	10.4775	LOC114351452	bromodomain-containing protein 8 isoform X1	GO:0000123,GO:0000228,GO:0000785,GO:0000790,GO:0000812,GO:0000981,GO:0003674,GO:0003700,GO:0004879,GO:0004887,GO:0005575,GO:0005622,GO:0005623,GO:0005634,GO:0005654,GO:0005694,GO:0005737,GO:0005739,GO:0006325,GO:0006338,GO:0006355,GO:0006357,GO:0006464,GO:0006473,GO:0006475,GO:0006807,GO:0006996,GO:0007154,GO:0007165,GO:0007166,GO:0008150,GO:0008152,GO:0009889,GO:0009891,GO:0009892,GO:0009893,GO:…	-	KOG1474-Transcription initiation factor TFIID, subunit BDF1 and related bromodomain proteins[K]
LOC114351453	LOC114351453	NW_021131383.1[-]420959-422073	1991	216.78	144.475	2434	300.055	202.069	2123	260.557	177.495	441	51.9186	42.4789	299	41.5011	33.5248	456	46.5203	39.2781	1982	219.113	185.181	2323	235.731	190.929	2202	219.357	180.831	345	42.087	31.7307	370	40.4292	31.5427	407	47.2471	35.8095	LOC114351453	partner of xrn-2 protein 1-like	GO:0000976,GO:0000977,GO:0000978,GO:0000981,GO:0000982,GO:0000987,GO:0001012,GO:0001067,GO:0001077,GO:0001228,GO:0003674,GO:0003676,GO:0003677,GO:0003690,GO:0003700,GO:0005488,GO:0005575,GO:0005622,GO:0005623,GO:0005634,GO:0005730,GO:0006139,GO:0006351,GO:0006355,GO:0006357,GO:0006366,GO:0006725,GO:0006807,GO:0008150,GO:0008152,GO:0009058,GO:0009059,GO:0009889,GO:0009890,GO:0009891,GO:0009892,GO:…	-	-
LOC114349998	LOC114349998	NW_021131009.1[-]317952-321217	30	0.525021	0.349904	20	0.381196	0.256713	29	0.564778	0.384734	11	0.193176	0.158054	2	0.035998	0.02908	2	0.023565	0.019897	11	0.184266	0.155731	12	0.181965	0.147381	18	0.284715	0.23471	10	0.184958	0.139446	13	0.212059	0.165448	7	0.117263	0.088876	LOC114349998	uncharacterized LOC114349998, transcript variant X1	-	-	-
LOC114349999	LOC114349999	NW_021131009.1[-]291718-317402	2919	22.0132	14.6708	2003	17.0952	11.5126	2190	18.6104	12.6776	50	0.405763	0.331988	31	0.296276	0.239333	48	0.336804	0.284371	1103	8.44099	7.13382	1306	9.17383	7.43029	1229	8.48002	6.99066	102	0.856058	0.645409	76	0.574925	0.448555	84	0.670329	0.508056	LOC114349999	structural maintenance of chromosomes protein 2	GO:0000003,GO:0000012,GO:0000070,GO:0000228,GO:0000278,GO:0000280,GO:0000775,GO:0000785,GO:0000793,GO:0000796,GO:0000803,GO:0000819,GO:0003674,GO:0003676,GO:0003677,GO:0003682,GO:0003697,GO:0003824,GO:0005488,GO:0005515,GO:0005575,GO:0005622,GO:0005623,GO:0005634,GO:0005654,GO:0005694,GO:0005730,GO:0005737,GO:0005829,GO:0006139,GO:0006259,GO:0006281,GO:0006323,GO:0006725,GO:0006807,GO:0006950,GO:…	K06674-ko04111 Cell cycle - yeast	KOG0933-Structural maintenance of chromosome protein 2 (chromosome condensation complex Condensin, subunit E)[BD]
LOC114351456	LOC114351456	NW_021131384.1[+]286923-327143	889	9.9162	6.60872	800	10.1376	6.82707	879	11.0688	7.54019	173	2.10949	1.72595	236	3.24994	2.62531	194	1.96513	1.6592	110	1.22559	1.03579	182	1.89089	1.53152	185	1.89133	1.55915	373	5.13449	3.87105	361	4.10212	3.20046	408	4.93329	3.73904	LOC114351456	myogenesis-regulating glycosidase isoform X1	-	-	KOG1065-Maltase glucoamylase and related hydrolases, glycosyl hydrolase family 31[G]
LOC114351457	LOC114351457	NW_021131384.1[+]250366-284981	1286	11.7839	7.85344	1875	19.4592	13.1046	1053	10.883	7.41365	1026	10.1905	8.3377	991	11.392	9.20249	1091	9.32485	7.87318	661	6.1661	5.21122	1114	9.51495	7.70657	1256	10.535	8.68474	1178	12.0401	9.07742	936	8.56436	6.68189	993	9.63902	7.30562	LOC114351457	sorting nexin-27 isoform X1	GO:0001767,GO:0001770,GO:0001772,GO:0001775,GO:0002376,GO:0003674,GO:0005102,GO:0005488,GO:0005515,GO:0005543,GO:0005575,GO:0005622,GO:0005623,GO:0005634,GO:0005654,GO:0005737,GO:0005768,GO:0005769,GO:0005829,GO:0005886,GO:0006810,GO:0006886,GO:0007034,GO:0007041,GO:0007163,GO:0007275,GO:0007399,GO:0008104,GO:0008150,GO:0008289,GO:0008333,GO:0009719,GO:0009987,GO:0010008,GO:0010033,GO:0010959,GO:…	-	KOG3784-Sorting nexin protein SNX27[RTU]
LOC114350736	LOC114350736	NW_021131202.1[-]177123-177976	0	0	0	0	0	0	0	0	0	239	26.8874	21.9988	229	30.3778	24.5393	229	22.26	18.7946	0	0	0	0	0	0	0	0	0	500	58.2897	43.9464	536	55.9711	43.6685	464	51.5062	39.0377	LOC114350736	uncharacterized LOC114350736	-	-	-
LOC114365549	LOC114365549	NW_021130689.1[-]287613-295223	851	16.8382	11.2219	887	19.8749	13.3846	1052	23.4718	15.9893	185	3.95012	3.23192	143	3.61401	2.91941	192	3.56295	3.00828	416	8.36067	7.06593	585	10.7835	8.73405	472	8.55001	7.04836	238	5.27567	3.97749	249	4.94666	3.85937	166	3.50894	2.6595	LOC114365549	vacuolar protein sorting-associated protein 8 homolog	GO:0003674,GO:0005488,GO:0005515,GO:0005575,GO:0005622,GO:0005623,GO:0005737,GO:0005768,GO:0005769,GO:0006810,GO:0006906,GO:0006996,GO:0008150,GO:0008270,GO:0009987,GO:0012505,GO:0016043,GO:0016050,GO:0016192,GO:0016197,GO:0019899,GO:0031410,GO:0031982,GO:0032991,GO:0033263,GO:0034058,GO:0043167,GO:0043169,GO:0043226,GO:0043227,GO:0043229,GO:0044422,GO:0044424,GO:0044433,GO:0044440,GO:0044444,GO:…	-	KOG2079-Vacuolar assembly/sorting protein VPS8[U]
LOC114354060	LOC114354060	NW_021132152.1[+]1127665-1135471	1433	40.908	27.2634	992	32.078	21.6027	992	31.9044	21.7337	299	9.21551	7.53997	217	7.90945	6.38929	287	7.68727	6.49053	312	9.04228	7.64199	319	8.48628	6.87341	296	7.73105	6.37324	379	12.1029	9.12473	352	10.0859	7.86902	400	12.2	9.24667	LOC114354060	STE20-related kinase adapter protein alpha	GO:0001932,GO:0001934,GO:0002119,GO:0002164,GO:0003674,GO:0005488,GO:0005515,GO:0005575,GO:0005622,GO:0005623,GO:0005634,GO:0005654,GO:0005737,GO:0005829,GO:0005938,GO:0006464,GO:0006468,GO:0006611,GO:0006793,GO:0006796,GO:0006807,GO:0006810,GO:0006886,GO:0006913,GO:0006950,GO:0007049,GO:0007050,GO:0007154,GO:0007163,GO:0007165,GO:0007275,GO:0007346,GO:0007399,GO:0007405,GO:0008047,GO:0008104,GO:…	K08271-ko04152 AMPK signaling pathway;ko04150 mTOR signaling pathway	KOG0582-Ste20-like serine/threonine protein kinase[T]
LOC114354444	LOC114354444	NW_021132288.1[-]40194-41460	63	2.75694	1.83738	118	5.81595	3.9167	73	3.5548	2.42158	43	2.0318	1.66239	46	2.55546	2.06431	53	2.16613	1.82892	41	1.81974	1.53793	30	1.21715	0.985825	57	2.25824	1.86162	60	2.92201	2.203	32	1.36918	1.06823	31	1.43575	1.08818	LOC114354444	uncharacterized LOC114354444	-	-	-
LOC114354445	LOC114354445	NW_021132288.1[-]474995-487446	310	6.43605	4.28935	241	5.65734	3.80988	284	6.6435	4.52564	612	13.7515	11.2512	592	15.6808	12.667	816	15.8857	13.4127	180	3.79056	3.20355	185	3.57052	2.89192	179	3.39587	2.79945	1251	29.0909	21.9325	1260	26.2654	20.4922	1245	27.6035	20.9213	LOC114354445	large neutral amino acids transporter small subunit 1	GO:0000820,GO:0000821,GO:0002376,GO:0003333,GO:0003674,GO:0005215,GO:0005342,GO:0005575,GO:0005622,GO:0005623,GO:0005886,GO:0005887,GO:0006082,GO:0006520,GO:0006521,GO:0006807,GO:0006810,GO:0006811,GO:0006812,GO:0006820,GO:0006865,GO:0006928,GO:0008150,GO:0008152,GO:0008509,GO:0008514,GO:0009987,GO:0010565,GO:0015075,GO:0015171,GO:0015174,GO:0015179,GO:0015291,GO:0015297,GO:0015318,GO:0015711,GO:…	-	KOG1287-Amino acid transporters[E]
LOC114354446	LOC114354446	NW_021132288.1[-]309086-310202	28	1.22788	0.81833	25	1.24825	0.840623	14	0.6866	0.467721	64	3.03942	2.4868	66	3.7393	3.02062	84	3.49249	2.94878	12	0.527397	0.445724	12	0.475689	0.385281	14	0.568217	0.46842	90	4.48131	3.3786	108	4.78559	3.7337	95	4.47426	3.39114	LOC114354446	histidine-rich glycoprotein-like	-	-	-
LOC114354061	LOC114354061	NW_021132152.1[-]1137777-1138897	188	8.68767	5.78996	97	5.04398	3.39682	94	4.88245	3.32599	144	7.18347	5.87739	123	7.22748	5.83839	146	6.3106	5.32818	284	13.3399	11.2741	317	13.6978	11.0944	451	19.1329	15.7726	217	11.2665	8.49419	199	9.23586	7.20579	274	13.5346	10.2582	LOC114354061	uncharacterized LOC114354061	-	-	-
LOC114354440	LOC114354440	NW_021130430.1[+]59284-63858	1391	14.2898	9.52355	1127	13.1088	8.82803	1121	12.9825	8.84383	178	1.97145	1.61301	255	3.34615	2.70303	208	2.00212	1.69043	289	3.01276	2.5462	388	3.70981	3.00473	335	3.14865	2.59565	880	10.1256	7.63402	785	8.09753	6.31767	845	9.26999	7.02592	LOC114354440	F-BAR domain only protein 2	GO:0003674,GO:0005488,GO:0005543,GO:0005575,GO:0005622,GO:0005623,GO:0005737,GO:0005886,GO:0005905,GO:0006810,GO:0006897,GO:0006898,GO:0008150,GO:0008289,GO:0012505,GO:0016020,GO:0016192,GO:0035612,GO:0043167,GO:0043168,GO:0044424,GO:0044425,GO:0044464,GO:0044877,GO:0051179,GO:0051234,GO:0071944,GO:0072583,GO:0098657	-	KOG2398-Predicted proline-serine-threonine phosphatase-interacting protein (PSTPIP)[D]
LOC114365540	LOC114365540	NW_021130689.1[-]455010-461059	0	0	0	0	0	0	0	0	0	381	20.4407	16.7243	272	17.2557	13.9392	390	18.1649	15.337	0	0	0	0	0	0	0	0	0	422	23.4522	17.6814	504	25.1293	19.6058	479	25.4153	19.2628	LOC114365540	elongation of very long chain fatty acids protein 4-like	GO:0000003,GO:0000038,GO:0000212,GO:0000226,GO:0000280,GO:0000910,GO:0000912,GO:0000915,GO:0003674,GO:0003824,GO:0004312,GO:0005575,GO:0005622,GO:0005623,GO:0005737,GO:0005783,GO:0005789,GO:0006082,GO:0006629,GO:0006631,GO:0006633,GO:0006643,GO:0006665,GO:0006807,GO:0006996,GO:0007010,GO:0007017,GO:0007049,GO:0007051,GO:0007110,GO:0007111,GO:0007112,GO:0007140,GO:0007276,GO:0008150,GO:0008152,GO:…	K10249-ko00062 Fatty acid elongation;ko01040 Biosynthesis of unsaturated fatty acids	KOG3071-Fatty acyl-CoA elongase/Polyunsaturated fatty acid specific elongation enzyme[I]
LOC114354442	LOC114354442	NW_021132288.1[-]10549-15278	355	9.09182	6.05931	316	9.17411	6.17822	299	8.64915	5.89192	512	14.2012	11.6192	323	10.5851	8.5507	688	16.568	13.9887	803	20.9331	17.6914	809	19.338	15.6627	684	16.0594	13.2389	436	12.5298	9.44657	388	10.0028	7.80418	474	12.9782	9.83648	LOC114354442	acetylcholine receptor subunit alpha-like	GO:0003008,GO:0003674,GO:0005215,GO:0005216,GO:0005230,GO:0005231,GO:0005261,GO:0005575,GO:0005623,GO:0005886,GO:0005887,GO:0005892,GO:0006810,GO:0006811,GO:0006812,GO:0006816,GO:0006873,GO:0006874,GO:0006875,GO:0006937,GO:0007154,GO:0007165,GO:0007166,GO:0007204,GO:0007267,GO:0007268,GO:0007271,GO:0007274,GO:0007275,GO:0008150,GO:0008324,GO:0009791,GO:0009987,GO:0015075,GO:0015267,GO:0015276,GO:…	-	KOG3645-Acetylcholine receptor[T]
LOC114354443	LOC114354443	NW_021132288.1[+]441450-444541	162	5.30623	3.53638	183	6.78081	4.56647	136	5.0087	3.41199	45	1.56347	1.2792	22	0.89244	0.720917	52	1.59013	1.34258	107	3.55871	3.0076	146	4.44871	3.6032	134	3.99506	3.2934	46	1.68085	1.26725	86	2.81358	2.19514	30	1.04957	0.795493	LOC114354443	tyrosine aminotransferase-like	GO:0002119,GO:0002164,GO:0003674,GO:0003824,GO:0004838,GO:0005488,GO:0005575,GO:0005622,GO:0005623,GO:0005737,GO:0005739,GO:0005829,GO:0005975,GO:0005996,GO:0006006,GO:0006082,GO:0006094,GO:0006103,GO:0006520,GO:0006536,GO:0006558,GO:0006559,GO:0006570,GO:0006572,GO:0006725,GO:0006807,GO:0006950,GO:0006979,GO:0007275,GO:0008150,GO:0008152,GO:0008483,GO:0009056,GO:0009058,GO:0009063,GO:0009064,GO:…	K00815-ko00270 Cysteine and methionine metabolism;ko00350 Tyrosine metabolism;ko00360 Phenylalanine metabolism;ko00400 Phenylalanine, tyrosine and tryptophan biosynthesis;ko00130 Ubiquinone and other terpenoid-quinone biosynthesis;ko00950 Isoquinoline alkaloid biosynthesis;ko00960 Tropane, piperidine and pyridine alkaloid biosynthesis;ko00401 Novobiocin biosynthesis	KOG0259-Tyrosine aminotransferase[E]
LOC114365882	LOC114365882	NW_021137913.1[+]7734-12839	17	0.725845	0.483745	13	0.585127	0.394048	39	1.85861	1.26611	0	0	0	0	0	0	0	0	0	10	0.40761	0.344487	4	0.156487	0.126746	9	0.349314	0.287963	0	0	0	0	0	0	0	0	0	LOC114365882	uncharacterized LOC114365882	GO:0003674,GO:0005215,GO:0005243,GO:0005575,GO:0005623,GO:0005886,GO:0005911,GO:0005921,GO:0006810,GO:0007154,GO:0007165,GO:0007602,GO:0007603,GO:0007610,GO:0007632,GO:0008150,GO:0009314,GO:0009416,GO:0009581,GO:0009582,GO:0009583,GO:0009584,GO:0009605,GO:0009628,GO:0009987,GO:0010496,GO:0015267,GO:0016020,GO:0016021,GO:0016323,GO:0022803,GO:0022829,GO:0022857,GO:0023052,GO:0030054,GO:0031224,GO:…	-	-
LOC114363068	LOC114363068	NW_021137215.1[+]260503-263160	0	0	0	0	0	0	1	0.032772	0.022325	0	0	0	0	0	0	0	0	0	0	0	0	0	0	0	0	0	0	0	0	0	0	0	0	0	0	0	LOC114363068	uncharacterized LOC114363068	-	-	-
LOC114363069	LOC114363069	NW_021137215.1[+]145326-146878	1732	59.3384	39.5465	1390	53.9077	36.3036	1441	55.6434	37.905	2100	77.8353	63.6835	1669	73.0129	58.9801	2454	78.8535	66.5778	1646	57.2762	48.4064	1545	49.3226	39.9485	1640	51.409	42.38	2550	97.9009	73.8105	2789	95.9408	74.8527	2581	94.4837	71.6112	LOC114363069	Krueppel-like factor 16	GO:0000082,GO:0000083,GO:0000122,GO:0000278,GO:0000976,GO:0000977,GO:0000978,GO:0000981,GO:0000982,GO:0000987,GO:0001012,GO:0001046,GO:0001047,GO:0001067,GO:0001077,GO:0001228,GO:0001503,GO:0001700,GO:0002009,GO:0002165,GO:0002682,GO:0002684,GO:0002761,GO:0002763,GO:0003002,GO:0003674,GO:0003676,GO:0003677,GO:0003690,GO:0003700,GO:0005488,GO:0005575,GO:0005622,GO:0005623,GO:0005634,GO:0005654,GO:…	-	KOG3623-Homeobox transcription factor SIP1[K]
LOC114359481	LOC114359481	NW_021134638.1[-]1864-10061	0	0	0	0	0	0	0	0	0	0	0	0	0	0	0	0	0	0	0	0	0	0	0	0	2	0.057679	0.047549	0	0	0	0	0	0	2	0.067348	0.051044	LOC114359481	uncharacterized LOC114359481	-	-	-
LOC114363064	LOC114363064	NW_021137215.1[-]209004-227814	409	8.38443	5.58787	263	6.10371	4.11049	274	6.32755	4.31041	13	0.27851	0.227872	26	0.670735	0.541822	23	0.431642	0.364444	62	1.29012	1.09033	110	2.09646	1.69801	47	0.86724	0.714926	132	3.01454	2.27276	132	2.70457	2.1101	152	3.32529	2.52031	LOC114363064	coiled-coil and C2 domain-containing protein 1-like	GO:0000003,GO:0000122,GO:0000278,GO:0000281,GO:0000910,GO:0000981,GO:0001654,GO:0002009,GO:0002165,GO:0003006,GO:0003674,GO:0003700,GO:0005488,GO:0005543,GO:0005575,GO:0005622,GO:0005623,GO:0005634,GO:0005737,GO:0005886,GO:0006355,GO:0006357,GO:0006810,GO:0006886,GO:0006996,GO:0007032,GO:0007049,GO:0007275,GO:0007276,GO:0007281,GO:0007292,GO:0007423,GO:0007444,GO:0007472,GO:0007476,GO:0007552,GO:…	-	KOG3837-Uncharacterized conserved protein, contains DM14 and C2 domains[R]
LOC114363065	LOC114363065	NW_021137215.1[-]340674-430297	666	6.70267	4.46705	531	6.05036	4.07456	383	4.3369	2.95436	335	3.6387	2.97713	219	2.80233	2.26373	270	2.54221	2.14644	174	1.77432	1.49954	234	2.19325	1.77641	185	1.69991	1.40135	1813	20.4439	15.4133	1803	18.2159	14.212	2036	21.89	16.5909	LOC114363065	uncharacterized LOC114363065	GO:0000003,GO:0000902,GO:0001700,GO:0002009,GO:0002165,GO:0003006,GO:0005575,GO:0005576,GO:0005615,GO:0005622,GO:0005623,GO:0005737,GO:0007163,GO:0007275,GO:0007390,GO:0007391,GO:0007392,GO:0007394,GO:0007444,GO:0007472,GO:0007477,GO:0007483,GO:0007484,GO:0007485,GO:0007548,GO:0007552,GO:0007560,GO:0008150,GO:0008360,GO:0009653,GO:0009790,GO:0009791,GO:0009792,GO:0009826,GO:0009886,GO:0009887,GO:…	-	KOG3627-Trypsin[E]
LOC114363066	LOC114363066	NW_021137215.1[+]230052-239603	5215	251.247	167.445	5028	274.234	184.68	5799	314.861	214.488	26	1.33193	1.08976	19	1.15581	0.933668	21	0.946187	0.798886	3175	155.322	131.269	3647	163.735	132.616	2840	125.162	103.179	99	5.31697	4.00863	132	6.36171	4.96339	140	7.15764	5.42493	LOC114363066	importin subunit alpha-1-like	GO:0000003,GO:0000018,GO:0000278,GO:0002376,GO:0002520,GO:0003006,GO:0003674,GO:0005048,GO:0005215,GO:0005488,GO:0005515,GO:0005575,GO:0005622,GO:0005623,GO:0005634,GO:0005635,GO:0005643,GO:0005654,GO:0005737,GO:0005829,GO:0006139,GO:0006259,GO:0006606,GO:0006607,GO:0006725,GO:0006807,GO:0006810,GO:0006886,GO:0006913,GO:0006996,GO:0006997,GO:0006998,GO:0007049,GO:0007084,GO:0007275,GO:0007276,GO:…	-	KOG0166-Karyopherin (importin) alpha[U]
LOC114363067	LOC114363067	NW_021137215.1[-]240702-241482	828	100.106	66.7166	1243	170.244	114.649	1095	149.182	101.625	1701	222.578	182.11	1512	233.57	188.679	1733	196.574	165.971	1942	238.559	201.615	2313	260.75	211.193	2753	304.693	251.179	1870	253.316	190.983	1903	231.055	180.268	1683	217.483	164.835	LOC114363067	26S proteasome complex subunit SEM1	GO:0000502,GO:0000724,GO:0000725,GO:0005575,GO:0005622,GO:0005623,GO:0006139,GO:0006259,GO:0006281,GO:0006302,GO:0006310,GO:0006508,GO:0006511,GO:0006725,GO:0006807,GO:0006950,GO:0006974,GO:0008150,GO:0008152,GO:0009056,GO:0009057,GO:0009987,GO:0010498,GO:0019538,GO:0019941,GO:0030163,GO:0032991,GO:0033554,GO:0034641,GO:0043161,GO:0043170,GO:0043632,GO:0044237,GO:0044238,GO:0044248,GO:0044257,GO:…	K10881-ko03050 Proteasome;ko03440 Homologous recombination;ko05169 Epstein-Barr virus infection;ko05010 Alzheimer disease;ko05012 Parkinson disease;ko05014 Amyotrophic lateral sclerosis;ko05016 Huntington disease;ko05017 Spinocerebellar ataxia;ko05020 Prion disease;ko05022 Pathways of neurodegeneration - multiple diseases	-
LOC114363060	LOC114363060	NW_021137186.1[-]124129-211224	201	2.96854	1.9784	161	2.68932	1.8111	148	2.46322	1.67798	22	0.348218	0.284906	22	0.397728	0.321287	22	0.302485	0.255395	15	0.221056	0.186823	20	0.273877	0.221825	9	0.118558	0.097735	66	1.08136	0.815272	67	0.986689	0.769812	57	0.899929	0.682075	LOC114363060	adenylate cyclase type 2-like	GO:0000287,GO:0001817,GO:0001818,GO:0002682,GO:0002819,GO:0003008,GO:0003014,GO:0003091,GO:0003674,GO:0003824,GO:0004016,GO:0004383,GO:0005080,GO:0005488,GO:0005515,GO:0005575,GO:0005622,GO:0005623,GO:0005737,GO:0005829,GO:0005886,GO:0005887,GO:0006139,GO:0006163,GO:0006164,GO:0006171,GO:0006182,GO:0006725,GO:0006753,GO:0006793,GO:0006796,GO:0006807,GO:0007154,GO:0007165,GO:0007186,GO:0007187,GO:…	K08042-ko00230 Purine metabolism;ko04015 Rap1 signaling pathway;ko04371 Apelin signaling pathway;ko04020 Calcium signaling pathway;ko04072 Phospholipase D signaling pathway;ko04024 cAMP signaling pathway;ko04022 cGMP-PKG signaling pathway;ko04114 Oocyte meiosis;ko04540 Gap junction;ko04611 Platelet activation;ko04062 Chemokine signaling pathway;ko04911 Insulin secretion;ko04922 Glucagon signaling…	KOG3619-Adenylate/guanylate cyclase[C]
LOC114363061	LOC114363061	NW_021137186.1[-]210326-245129	0	0	0	0	0	0	0	0	0	0	0	0	0	0	0	0	0	0	0	0	0	0	0	0	0	0	0	9	0.570331	0.42999	6	0.340209	0.26543	0	0	0	LOC114363061	adenylate cyclase type 2-like	GO:0000287,GO:0001817,GO:0001818,GO:0002682,GO:0002819,GO:0003008,GO:0003014,GO:0003091,GO:0003674,GO:0003824,GO:0004016,GO:0004383,GO:0005080,GO:0005488,GO:0005515,GO:0005575,GO:0005622,GO:0005623,GO:0005737,GO:0005829,GO:0005886,GO:0005887,GO:0006139,GO:0006163,GO:0006164,GO:0006171,GO:0006182,GO:0006725,GO:0006753,GO:0006793,GO:0006796,GO:0006807,GO:0007154,GO:0007165,GO:0007186,GO:0007187,GO:…	K08042-ko00230 Purine metabolism;ko04015 Rap1 signaling pathway;ko04371 Apelin signaling pathway;ko04020 Calcium signaling pathway;ko04072 Phospholipase D signaling pathway;ko04024 cAMP signaling pathway;ko04022 cGMP-PKG signaling pathway;ko04114 Oocyte meiosis;ko04540 Gap junction;ko04611 Platelet activation;ko04062 Chemokine signaling pathway;ko04911 Insulin secretion;ko04922 Glucagon signaling…	KOG3619-Adenylate/guanylate cyclase[C]
LOC114363062	LOC114363062	NW_021137186.1[+]249454-254923	38	1.52891	1.01895	68	3.11483	2.09765	48	2.18501	1.48846	293	12.8129	10.4833	229	11.8455	9.56882	228	8.65642	7.30881	33	1.33143	1.12524	75	2.82127	2.28507	73	2.69234	2.21948	53	2.37187	1.78823	63	2.53483	1.97766	50	2.15693	1.63478	LOC114363062	uncharacterized LOC114363062	-	-	-
LOC114363063	LOC114363063	NW_021137215.1[-]179805-191936	190	12.939	8.62329	151	11.6385	7.83782	128	9.821	6.6902	18	1.32429	1.08351	5	0.433032	0.349805	18	1.09058	0.920802	127	8.7738	7.41509	115	7.28196	5.89798	147	9.13873	7.53368	0	0	0	3	0.14805	0.115508	0	0	0	LOC114363063	rabenosyn-5-like	GO:0000003,GO:0000011,GO:0000226,GO:0000578,GO:0001736,GO:0001737,GO:0001738,GO:0002009,GO:0002165,GO:0003002,GO:0003006,GO:0003674,GO:0005488,GO:0005515,GO:0005543,GO:0005575,GO:0005622,GO:0005623,GO:0005737,GO:0005768,GO:0005769,GO:0006403,GO:0006810,GO:0006892,GO:0006895,GO:0006896,GO:0006897,GO:0006898,GO:0006906,GO:0006907,GO:0006950,GO:0006996,GO:0007010,GO:0007017,GO:0007028,GO:0007033,GO:…	K12481-ko04144 Endocytosis	KOG1842-FYVE finger-containing protein[R]
LOC114357856	LOC114357856	NW_021133765.1[-]816482-821232	2307	25.8572	17.2328	2542	32.2656	21.7289	2476	31.2881	21.3139	193	2.33032	1.90663	136	1.94035	1.56742	149	1.56459	1.32102	1217	13.8525	11.7073	1715	17.9127	14.5083	1736	17.804	14.677	318	3.99192	3.00963	222	2.49169	1.94401	327	3.90965	2.96321	LOC114357856	elongator complex protein 1	GO:0000003,GO:0000049,GO:0000123,GO:0000166,GO:0001932,GO:0002097,GO:0002098,GO:0002119,GO:0002164,GO:0002376,GO:0003006,GO:0003008,GO:0003674,GO:0003676,GO:0003723,GO:0003824,GO:0004672,GO:0005488,GO:0005524,GO:0005575,GO:0005622,GO:0005623,GO:0005634,GO:0005654,GO:0005730,GO:0005737,GO:0005829,GO:0006139,GO:0006351,GO:0006354,GO:0006355,GO:0006357,GO:0006366,GO:0006368,GO:0006396,GO:0006399,GO:…	-	KOG1920-IkappaB kinase complex, IKAP component[K]
LOC114357857	LOC114357857	NW_021133765.1[+]814330-816138	711	20.3197	13.5422	783	25.356	17.0758	902	29.0703	19.8031	77	2.35999	1.93091	92	3.36059	2.7147	77	2.05643	1.73629	510	14.7975	12.5059	801	21.3414	17.2853	693	18.1246	14.9413	60	1.90484	1.43612	72	2.06402	1.61034	76	2.32191	1.75983	LOC114357857	leucine-rich repeat protein 1	GO:0005575,GO:0005576,GO:0005622,GO:0005623,GO:0005634,GO:0005737,GO:0005829,GO:0005886,GO:0006464,GO:0006807,GO:0007154,GO:0007165,GO:0007264,GO:0007265,GO:0008150,GO:0008152,GO:0009987,GO:0016020,GO:0019538,GO:0019898,GO:0023052,GO:0035556,GO:0036211,GO:0043170,GO:0043226,GO:0043227,GO:0043229,GO:0043231,GO:0043412,GO:0043687,GO:0044237,GO:0044238,GO:0044260,GO:0044267,GO:0044424,GO:0044425,GO:…	-	KOG0472-Leucine-rich repeat protein[S]
LOC114357854	LOC114357854	NW_021133765.1[+]663832-666655	48	5.41468	3.60866	77	9.79495	6.59632	69	8.78194	5.98238	116	14.1235	11.5556	87	12.4792	10.0808	115	12.1155	10.2294	89	10.2409	8.65496	69	7.25676	5.87756	106	10.8945	8.98105	53	6.69056	5.04422	74	8.37772	6.53627	70	8.42874	6.38832	LOC114357854	protein singed wings 2-like	GO:0002165,GO:0007154,GO:0007165,GO:0007275,GO:0008150,GO:0009719,GO:0009725,GO:0009791,GO:0009987,GO:0010033,GO:0014070,GO:0023052,GO:0032501,GO:0032502,GO:0033993,GO:0035073,GO:0035075,GO:0035210,GO:0035556,GO:0036314,GO:0042221,GO:0048856,GO:0050789,GO:0050794,GO:0050896,GO:0051716,GO:0065007,GO:0097305,GO:1901654,GO:1901700	-	-
LOC114357855	LOC114357855	NW_021133765.1[-]695374-702878	2420	31.9173	21.2715	1907	28.4776	19.178	1925	28.6059	19.4867	147	2.08892	1.70912	166	2.78036	2.24599	182	2.24782	1.89788	451	6.03803	5.10297	496	6.08546	4.92887	369	4.44971	3.6682	566	8.36423	6.30605	748	9.89434	7.71953	775	10.9088	8.26799	LOC114357855	regulator of nonsense transcripts 1	GO:0000003,GO:0000184,GO:0000228,GO:0000294,GO:0000723,GO:0000781,GO:0000784,GO:0000785,GO:0000932,GO:0000956,GO:0001666,GO:0002237,GO:0003006,GO:0003674,GO:0003676,GO:0003677,GO:0003682,GO:0003724,GO:0003824,GO:0004004,GO:0004386,GO:0005488,GO:0005515,GO:0005575,GO:0005622,GO:0005623,GO:0005634,GO:0005654,GO:0005681,GO:0005694,GO:0005737,GO:0005829,GO:0006139,GO:0006259,GO:0006260,GO:0006261,GO:…	K14326-ko03013 Nucleocytoplasmic transport;ko03015 mRNA surveillance pathway	KOG1802-RNA helicase nonsense mRNA reducing factor (pNORF1)[A]
LOC114357852	LOC114357852	NW_021133765.1[+]319666-320985	335	13.912	9.27176	550	25.8837	17.4311	674	31.5766	21.5104	316	14.1818	11.6033	351	18.6283	15.048	363	14.1328	11.9326	782	33.0324	27.917	1035	40.0847	32.4663	1164	44.2813	36.5041	317	14.7376	11.1111	268	11.1593	8.70642	253	11.2163	8.50104	LOC114357852	uncharacterized LOC114357852	-	-	-
LOC114357853	LOC114357853	NW_021133765.1[+]671296-676122	697	6.90616	4.60266	1009	11.327	7.62808	978	10.924	7.44156	202	2.16477	1.77118	254	3.21067	2.59359	199	1.84229	1.55549	353	3.54905	2.99944	882	8.14212	6.59466	859	7.79234	6.42376	280	3.10705	2.3425	209	2.07718	1.62061	198	2.08857	1.58297	LOC114357853	UPF0454 protein C12orf49 homolog	-	-	KOG3136-Uncharacterized conserved protein[S]
LOC114357850	LOC114357850	NW_021133765.1[+]279829-317963	591	4.12529	2.74933	720	5.69152	3.8329	686	5.40368	3.68106	11	0.082628	0.067605	12	0.099544	0.080412	9	0.052967	0.044722	129	0.912575	0.771253	272	1.76642	1.4307	234	1.4965	1.23367	124	0.965391	0.727838	78	0.540628	0.421797	83	0.619131	0.469253	LOC114357850	ecotropic viral integration site 5 ortholog	GO:0000003,GO:0001667,GO:0002064,GO:0002065,GO:0002066,GO:0003006,GO:0003674,GO:0005096,GO:0005488,GO:0005515,GO:0005575,GO:0005622,GO:0005623,GO:0005634,GO:0005737,GO:0005794,GO:0005815,GO:0005819,GO:0005829,GO:0005856,GO:0006810,GO:0006886,GO:0006928,GO:0007275,GO:0007276,GO:0007281,GO:0007292,GO:0007297,GO:0007298,GO:0008047,GO:0008104,GO:0008150,GO:0008283,GO:0009888,GO:0009987,GO:0010631,GO:…	-	KOG4436-Predicted GTPase activator NB4S/EVI5 (contains TBC domain)/Calmodulin-binding protein Pollux (contains PTB and TBC domains)[R]
LOC114357851	LOC114357851	NW_021130495.1[-]351-6007	140	5.81067	3.87256	69	3.22032	2.16869	86	4.03608	2.74943	4	0.179045	0.146491	0	0	0	2	0.077219	0.065198	4	0.168357	0.142285	6	0.231478	0.187484	0	0	0	4	0.184184	0.138862	5	0.192093	0.14987	5	0.193038	0.146307	LOC114357851	catenin delta-2-like	GO:0000902,GO:0000904,GO:0000922,GO:0001533,GO:0001654,GO:0001655,GO:0001738,GO:0001745,GO:0001763,GO:0001822,GO:0001932,GO:0001934,GO:0002009,GO:0003008,GO:0003674,GO:0003824,GO:0005102,GO:0005488,GO:0005515,GO:0005575,GO:0005622,GO:0005623,GO:0005634,GO:0005737,GO:0005813,GO:0005815,GO:0005819,GO:0005829,GO:0005856,GO:0005886,GO:0005901,GO:0005911,GO:0005912,GO:0005913,GO:0005915,GO:0005923,GO:…	-	KOG1048-Neural adherens junction protein Plakophilin and related Armadillo repeat proteins[TW]
LOC114357858	LOC114357858	NW_021133765.1[+]724212-806515	747	7.20143	4.79945	784	8.56692	5.76931	711	7.72515	5.26248	295	3.0796	2.51968	317	3.90404	3.1537	334	3.01694	2.54727	203	1.9832	1.67608	281	2.52288	2.04339	236	2.07707	1.71227	562	6.07464	4.57986	488	4.72508	3.68649	633	6.52152	4.9428	LOC114357858	A disintegrin and metalloproteinase with thrombospondin motifs 7	GO:0003674,GO:0003824,GO:0004175,GO:0004222,GO:0005575,GO:0005576,GO:0005622,GO:0005623,GO:0005737,GO:0005783,GO:0005788,GO:0006029,GO:0006508,GO:0006516,GO:0006807,GO:0006928,GO:0007155,GO:0007160,GO:0008150,GO:0008152,GO:0008233,GO:0008237,GO:0009056,GO:0009057,GO:0009100,GO:0009719,GO:0009966,GO:0009968,GO:0009986,GO:0009987,GO:0010033,GO:0010646,GO:0010648,GO:0012505,GO:0016477,GO:0016787,GO:…	-	KOG3538-Disintegrin metalloproteinases with thrombospondin repeats[O]
LOC114357859	LOC114357859	NW_021133765.1[-]332346-347665	153	1.12781	0.751637	179	1.4928	1.00531	106	0.881315	0.600364	11	0.081969	0.067066	4	0.033071	0.026715	16	0.110769	0.093524	34	0.252294	0.213224	40	0.274976	0.222715	50	0.337154	0.277939	20	0.16328	0.123102	14	0.103251	0.080556	20	0.15784	0.11963	LOC114357859	uncharacterized LOC114357859	GO:0000123,GO:0000228,GO:0000803,GO:0000805,GO:0001067,GO:0003674,GO:0003676,GO:0003677,GO:0003682,GO:0005488,GO:0005515,GO:0005575,GO:0005622,GO:0005623,GO:0005634,GO:0005654,GO:0005694,GO:0006325,GO:0006355,GO:0006464,GO:0006473,GO:0006475,GO:0006807,GO:0006996,GO:0007549,GO:0008150,GO:0008152,GO:0009047,GO:0009889,GO:0009891,GO:0009893,GO:0009987,GO:0010468,GO:0010556,GO:0010557,GO:0010604,GO:…	-	-
LOC114364498	LOC114364498	NW_021137685.1[+]15468-16304	0	0	0	1	0.060546	0.040774	0	0	0	0	0	0	0	0	0	0	0	0	0	0	0	0	0	0	0	0	0	0	0	0	0	0	0	0	0	0	LOC114364498	RNA-binding protein 25-like	-	-	-
LOC114364499	LOC114364499	NW_021137685.1[+]114299-126636	1149	43.9278	29.276	1043	43.8662	29.5412	1092	45.2593	30.8312	1457	55.3493	45.2858	1103	49.1224	39.6813	1388	46.115	38.9359	1223	46.1589	39.0107	1339	45.3869	36.7608	1230	40.2326	33.1665	5343	218.495	164.73	5838	216.074	168.58	5390	218.334	165.48	LOC114364499	uncharacterized LOC114364499, transcript variant X1	-	-	-
LOC114357136	LOC114357136	NW_021133288.1[+]201749-208545	616	9.07856	6.05047	817	13.6387	9.18487	807	13.4147	9.13829	395	6.30182	5.15604	387	7.28069	5.88137	420	5.80441	4.90079	263	3.92708	3.31893	363	4.98717	4.03932	399	5.37984	4.43497	456	7.52605	5.67412	507	7.50463	5.85509	535	8.41638	6.37896	LOC114357136	zinc finger protein 678-like	-	-	KOG2462-C2H2-type Zn-finger protein[K]
LOC114364490	LOC114364490	NW_021137685.1[-]242368-255606	8039	172.436	114.922	8499	206.109	138.802	7701	186.165	126.818	5358	124.516	101.877	5684	155.915	125.949	5133	102.978	86.9468	3931	85.6089	72.3515	6404	128.054	103.716	6749	132.471	109.205	7540	180.981	136.447	6625	142.788	111.403	6341	145.289	110.118	LOC114364490	ras-related protein Rab-1A isoform X1	GO:0000003,GO:0000045,GO:0000139,GO:0000166,GO:0000278,GO:0000280,GO:0000281,GO:0000407,GO:0000902,GO:0000904,GO:0000910,GO:0001816,GO:0001882,GO:0001883,GO:0002790,GO:0002791,GO:0002793,GO:0003674,GO:0003824,GO:0003924,GO:0005488,GO:0005515,GO:0005525,GO:0005575,GO:0005622,GO:0005623,GO:0005737,GO:0005768,GO:0005769,GO:0005783,GO:0005789,GO:0005793,GO:0005794,GO:0005829,GO:0005886,GO:0006464,GO:…	-	KOG0084-GTPase Rab1/YPT1, small G protein superfamily, and related GTP-binding proteins[TU]
LOC114364491	LOC114364491	NW_021137685.1[-]257263-259914	1249	73.9206	49.2649	800	53.5978	36.095	831	55.4206	37.7533	199	12.7272	10.4132	174	13.1462	10.6196	304	16.846	14.2234	1014	60.9358	51.4992	1164	64.1914	51.9914	1147	62.111	51.2024	146	9.64601	7.27243	182	10.8167	8.43918	148	9.33912	7.07832	LOC114364491	zinc finger protein 106-like	GO:0000209,GO:0001515,GO:0003674,GO:0005102,GO:0005488,GO:0005515,GO:0005575,GO:0005622,GO:0005623,GO:0005634,GO:0005737,GO:0005829,GO:0006464,GO:0006508,GO:0006511,GO:0006807,GO:0007154,GO:0007165,GO:0007166,GO:0007167,GO:0007169,GO:0008150,GO:0008152,GO:0008286,GO:0009056,GO:0009057,GO:0009719,GO:0009725,GO:0009966,GO:0009987,GO:0010033,GO:0010243,GO:0010469,GO:0010498,GO:0010646,GO:0016020,GO:…	-	KOG0274-Cdc4 and related F-box and WD-40 proteins[R]
LOC114364492	LOC114364492	NW_021130658.1[-]145350-150873	147	2.17096	1.44685	162	2.70533	1.82188	142	2.37059	1.61488	0	0	0	3	0.047318	0.038224	0	0	0	17	0.255078	0.215576	32	0.428726	0.347243	21	0.278529	0.229611	32	0.523174	0.394437	58	0.855097	0.667144	57	0.895006	0.678344	LOC114364492	probable serine hydrolase	GO:0003674,GO:0003824,GO:0007586,GO:0008150,GO:0009636,GO:0016787,GO:0017171,GO:0032501,GO:0042221,GO:0050896	-	KOG1454-Predicted hydrolase/acyltransferase (alpha/beta hydrolase superfamily)[R]
LOC114364493	LOC114364493	NW_021137685.1[+]240851-242345	78	4.38403	2.92177	134	8.4894	5.7171	116	7.31107	4.9804	2	0.1204	0.09851	10	0.715396	0.5779	0	0	0	86	4.88111	4.12522	146	7.64616	6.19296	103	5.25579	4.33271	0	0	0	0	0	0	0	0	0	LOC114364493	uncharacterized LOC114364493	-	-	-
LOC114364494	LOC114364494	NW_021137685.1[-]263107-272125	6099	52.9264	35.2732	5161	50.7078	34.1487	4647	45.4484	30.96	688	6.45529	5.28161	670	7.42377	5.99695	741	6.02675	5.08852	3000	26.4393	22.3449	3774	30.5194	24.719	3507	27.8448	22.9544	797	7.7406	5.83588	793	6.90181	5.38477	773	7.16465	5.43024	LOC114364494	zinc finger protein 106-like	GO:0000209,GO:0001515,GO:0003674,GO:0005102,GO:0005488,GO:0005515,GO:0005575,GO:0005622,GO:0005623,GO:0005634,GO:0005737,GO:0005829,GO:0006464,GO:0006508,GO:0006511,GO:0006807,GO:0007154,GO:0007165,GO:0007166,GO:0007167,GO:0007169,GO:0008150,GO:0008152,GO:0008286,GO:0009056,GO:0009057,GO:0009719,GO:0009725,GO:0009966,GO:0009987,GO:0010033,GO:0010243,GO:0010469,GO:0010498,GO:0010646,GO:0016020,GO:…	-	KOG0281-Beta-TrCP (transducin repeats containing)/Slimb proteins[S]
LOC114364495	LOC114364495	NW_021137685.1[-]273029-282309	0	0	0	0	0	0	9	0.234184	0.15953	258	6.53414	5.34612	158	4.70476	3.80052	267	5.85012	4.93939	0	0	0	2	0.037737	0.030565	0	0	0	318	8.33069	6.28076	301	7.06049	5.50857	356	8.89514	6.74182	LOC114364495	dihydrolipoyllysine-residue succinyltransferase component of 2-oxoglutarate dehydrogenase complex, mitochondrial-like	GO:0003674,GO:0003824,GO:0004149,GO:0005488,GO:0005515,GO:0005575,GO:0005622,GO:0005623,GO:0005634,GO:0005737,GO:0005739,GO:0005759,GO:0005886,GO:0005947,GO:0006082,GO:0006091,GO:0006099,GO:0006101,GO:0006103,GO:0006104,GO:0006139,GO:0006163,GO:0006464,GO:0006637,GO:0006725,GO:0006732,GO:0006733,GO:0006734,GO:0006753,GO:0006790,GO:0006793,GO:0006796,GO:0006807,GO:0007275,GO:0007399,GO:0007406,GO:…	K00658-ko00020 Citrate cycle (TCA cycle);ko00310 Lysine degradation;ko00380 Tryptophan metabolism;ko00785 Lipoic acid metabolism	KOG0559-Dihydrolipoamide succinyltransferase (2-oxoglutarate dehydrogenase, E2 subunit)[C]
LOC114364496	LOC114364496	NW_021137685.1[-]155193-156901	1811	93.6733	62.4293	1513	88.5528	59.635	1402	81.6652	55.6314	631	35.2972	28.8796	584	38.5874	31.171	572	27.7139	23.3995	1372	72.0785	60.9164	1739	83.7922	67.867	2038	96.4678	79.525	258	14.9196	11.2484	324	16.7762	13.0887	310	17.1179	12.974	LOC114364496	ribosomal RNA processing protein 36 homolog isoform X1	GO:0000462,GO:0005575,GO:0005622,GO:0005623,GO:0005634,GO:0005730,GO:0006139,GO:0006364,GO:0006396,GO:0006725,GO:0006807,GO:0008150,GO:0008152,GO:0009987,GO:0010467,GO:0016070,GO:0016072,GO:0022613,GO:0030490,GO:0030684,GO:0030686,GO:0031974,GO:0031981,GO:0032991,GO:0034470,GO:0034641,GO:0034660,GO:0042254,GO:0042274,GO:0043170,GO:0043226,GO:0043227,GO:0043228,GO:0043229,GO:0043231,GO:0043232,GO:…	-	KOG3190-Uncharacterized conserved protein[S]
LOC114364497	LOC114364497	NW_021137685.1[+]159136-160086	434	20.4119	13.6037	513	27.3477	18.417	570	30.2639	20.6162	467	23.7864	19.4616	515	30.9723	25.0195	471	20.771	17.5374	329	15.7098	13.277	484	21.2214	17.1881	577	24.8653	20.4982	387	20.4243	15.3985	305	14.4111	11.2435	293	14.7449	11.1755	LOC114364497	DNA repair protein XRCC4-like	-	K10886-ko03450 Non-homologous end-joining	-
LOC114350497	LOC114350497	NW_021131151.1[+]949207-965470	217	4.81437	3.20857	159	3.9811	2.68104	174	4.36549	2.97383	4	0.095982	0.078531	2	0.05665	0.045762	4	0.083207	0.070254	39	0.879094	0.742958	67	1.37002	1.10964	49	0.976018	0.804598	34	0.826351	0.623011	31	0.691853	0.539782	15	0.351951	0.266751	LOC114350497	T-related protein isoform X1	-	-	KOG3585-TBX2 and related T-box transcription factors[K]
LOC114365728	LOC114365728	NW_021130252.1[+]4710-5721	15	0.641606	0.427603	12	0.595903	0.401305	20	0.988188	0.673167	79	3.76781	3.08276	64	3.58889	2.89912	118	4.86444	4.10716	74	3.2901	2.78059	47	1.89812	1.53737	33	1.32892	1.09552	31	1.50542	1.13498	51	2.25086	1.75611	29	1.36355	1.03346	LOC114365728	3-oxoacyl-[acyl-carrier-protein] reductase FabG-like	-	-	KOG0725-Reductases with broad range of substrate specificities[R]
LOC114350495	LOC114350495	NW_021131151.1[-]1029134-1032692	0	0	0	4	0.154939	0.104342	0	0	0	27	1.05734	0.865095	18	0.834694	0.674269	19	0.63922	0.539707	0	0	0	0	0	0	0	0	0	11	0.450554	0.339686	8	0.261886	0.204323	0	0	0	LOC114350495	NAD-dependent protein deacylase sirtuin-5, mitochondrial-like	GO:0000166,GO:0003674,GO:0003824,GO:0003950,GO:0005488,GO:0005575,GO:0005622,GO:0005623,GO:0005634,GO:0005737,GO:0005739,GO:0005740,GO:0005743,GO:0005758,GO:0005759,GO:0005829,GO:0006325,GO:0006342,GO:0006355,GO:0006464,GO:0006471,GO:0006476,GO:0006807,GO:0006996,GO:0007005,GO:0008150,GO:0008152,GO:0008270,GO:0009605,GO:0009889,GO:0009890,GO:0009892,GO:0009987,GO:0009991,GO:0010468,GO:0010556,GO:…	-	KOG2683-Sirtuin 4 and related class II sirtuins (SIR2 family)[BK]
LOC114350494	LOC114350494	NW_021130314.1[-]152541-154678	171	4.38854	2.92478	226	6.57541	4.42815	210	6.07194	4.13629	332	9.21919	7.54298	272	8.93257	7.21577	267	6.43588	5.43395	175	4.54908	3.84461	195	4.66072	3.77492	249	5.84766	4.82063	168	4.8333	3.64398	166	4.26907	3.33072	177	4.85839	3.68227	LOC114350494	putative nuclease HARBI1	-	-	KOG4585-Predicted transposase[L]
LOC114350493	LOC114350493	NW_021131151.1[+]1011074-1014053	74	1.74928	1.16582	77	2.06892	1.39329	107	2.8649	1.95161	25	0.628304	0.514067	19	0.577173	0.466242	20	0.445594	0.376225	37	0.872074	0.737024	60	1.32965	1.07694	56	1.20048	0.989639	18	0.479171	0.361262	19	0.43894	0.34246	31	0.78398	0.594195	LOC114350493	cytosolic endo-beta-N-acetylglucosaminidase 1	GO:0000270,GO:0000323,GO:0003674,GO:0003824,GO:0004553,GO:0004563,GO:0005488,GO:0005515,GO:0005575,GO:0005576,GO:0005615,GO:0005622,GO:0005623,GO:0005737,GO:0005764,GO:0005773,GO:0005829,GO:0005975,GO:0006022,GO:0006026,GO:0006027,GO:0006457,GO:0006464,GO:0006517,GO:0006807,GO:0008092,GO:0008150,GO:0008152,GO:0009056,GO:0009057,GO:0009100,GO:0009253,GO:0009605,GO:0009607,GO:0009617,GO:0009987,GO:…	K01227-ko00511 Other glycan degradation	KOG2331-Predicted glycosylhydrolase[R]
LOC114350492	LOC114350492	NW_021131151.1[+]979486-982230	245	9.99931	6.66412	271	12.5278	8.43675	280	12.8652	8.76397	115	5.07147	4.14939	90	4.68026	3.78074	41	1.56708	1.32312	76	3.15336	2.66503	133	5.04153	4.08335	88	3.2563	2.68439	116	5.2808	3.98136	147	6.02399	4.6999	138	5.99385	4.54286	LOC114350492	HSPB1-associated protein 1-like	GO:0005575,GO:0005622,GO:0005623,GO:0005737,GO:0044424,GO:0044464	-	KOG2132-Uncharacterized conserved protein, contains JmjC domain[BT]
LOC114350491	LOC114350491	NW_021131151.1[-]927025-935103	143	5.20931	3.47179	49	1.98953	1.33983	85	3.49433	2.38038	9	0.341146	0.27912	0	0	0	0	0	0	12	0.440186	0.372019	19	0.618412	0.500878	18	0.581671	0.479511	18	0.727061	0.548154	12	0.432451	0.337397	15	0.559548	0.424093	LOC114350491	transcription factor SPT20 homolog	GO:0000902,GO:0000904,GO:0002218,GO:0002221,GO:0002224,GO:0002253,GO:0002376,GO:0002682,GO:0002684,GO:0002757,GO:0002758,GO:0002764,GO:0003674,GO:0003824,GO:0005575,GO:0005622,GO:0005623,GO:0005634,GO:0005737,GO:0005829,GO:0005886,GO:0005887,GO:0006464,GO:0006508,GO:0006807,GO:0006928,GO:0006935,GO:0007154,GO:0007165,GO:0007275,GO:0007399,GO:0007409,GO:0007411,GO:0007417,GO:0008150,GO:0008152,GO:…	-	-
LOC114350490	LOC114350490	NW_021131151.1[-]917662-920604	14	0.586784	0.391067	17	0.825843	0.556156	17	0.820458	0.558907	0	0	0	4	0.200445	0.16192	0	0	0	7	0.305075	0.257831	5	0.194977	0.15792	0	0	0	4	0.191496	0.144375	0	0	0	3	0.109313	0.08285	LOC114350490	uncharacterized LOC114350490	-	-	-
LOC114354392	LOC114354392	NW_021132286.1[-]1578172-1584963	1029	34.4423	22.9543	830	31.4363	21.1705	1012	38.1543	25.9912	1104	39.9827	32.7132	951	40.6447	32.8329	1333	41.8223	35.3115	417	14.1636	11.9702	440	13.7012	11.0972	356	10.8993	8.98501	1061	39.7605	29.9767	1045	35.0978	27.3832	1035	36.9964	28.0403	LOC114354392	uncharacterized LOC114354392	-	-	KOG1609-Protein involved in mRNA turnover and stability[A]
LOC114365723	LOC114365723	NW_021137861.1[+]22790-35409	2	0.115062	0.076684	0	0	0	8	0.471599	0.32126	17	1.04171	0.852307	41	2.96956	2.39882	40	2.13219	1.80025	13	0.761113	0.643246	14	0.752194	0.609235	16	0.797228	0.65721	24	1.51132	1.13943	60	3.47676	2.71256	35	2.10019	1.59178	LOC114365723	probable G-protein coupled receptor 139	GO:0001653,GO:0002209,GO:0003674,GO:0004888,GO:0004930,GO:0005575,GO:0005623,GO:0005886,GO:0005887,GO:0006950,GO:0006952,GO:0007154,GO:0007165,GO:0007186,GO:0007187,GO:0007188,GO:0007193,GO:0007218,GO:0007610,GO:0007626,GO:0008150,GO:0008188,GO:0008344,GO:0008345,GO:0008528,GO:0009987,GO:0016020,GO:0016021,GO:0023052,GO:0030534,GO:0030537,GO:0031224,GO:0031226,GO:0032501,GO:0035013,GO:0038023,GO:…	-	-
LOC114365725	LOC114365725	NW_021137879.1[-]45883-54539	2118	63.3375	42.2118	2112	69.7711	46.9867	1739	56.6726	38.6062	216	6.46341	5.28825	270	8.92068	7.20616	226	5.62268	4.74735	554	16.1465	13.646	783	20.0994	16.2794	908	21.2871	17.5484	303	9.20649	6.94106	240	6.77285	5.28416	242	7.35948	5.57791	LOC114365725	senecionine N-oxygenase-like isoform X1	-	-	KOG1399-Flavin-containing monooxygenase[Q]
LOC114365724	LOC114365724	NW_021137879.1[-]21171-22683	111	6.4003	4.26553	111	7.2478	4.88096	92	5.96296	4.06205	0	0	0	4	0.283471	0.228989	10	0.539178	0.45524	12	0.694229	0.586721	11	0.557596	0.451621	18	0.94624	0.780051	23	1.48141	1.11688	4	0.231337	0.180489	13	0.772944	0.58583	LOC114365724	helicase SKI2W-like	GO:0000184,GO:0000288,GO:0000291,GO:0000956,GO:0003674,GO:0003724,GO:0003824,GO:0004004,GO:0004386,GO:0005575,GO:0005622,GO:0005623,GO:0005634,GO:0005737,GO:0006139,GO:0006401,GO:0006402,GO:0006725,GO:0006807,GO:0008026,GO:0008150,GO:0008152,GO:0008186,GO:0009056,GO:0009057,GO:0009892,GO:0009987,GO:0010468,GO:0010605,GO:0010629,GO:0016070,GO:0016071,GO:0016462,GO:0016787,GO:0016817,GO:0016818,GO:…	K12599-ko03018 RNA degradation	KOG0947-Cytoplasmic exosomal RNA helicase SKI2, DEAD-box superfamily[A]
LOC114350499	LOC114350499	NW_021131151.1[-]974961-975909	6694	637.445	424.83	7781	838.879	564.935	7616	817.328	556.775	21522	2217.28	1814.14	18322	2228.2	1799.95	24260	2166.7	1829.39	14756	1427.07	1206.08	15905	1411.54	1143.26	18594	1620.12	1335.57	20185	2153.62	1623.68	22421	2143.66	1672.48	19720	2006.17	1520.52	LOC114350499	cytochrome c oxidase subunit NDUFA4	-	K03948-ko00190 Oxidative phosphorylation;ko04723 Retrograde endocannabinoid signaling;ko04714 Thermogenesis;ko05208 Chemical carcinogenesis - reactive oxygen species;ko05010 Alzheimer disease;ko05012 Parkinson disease;ko05014 Amyotrophic lateral sclerosis;ko05016 Huntington disease;ko05020 Prion disease;ko05022 Pathways of neurodegeneration - multiple diseases;ko05415 Diabetic cardiomyopathy;ko04…	-
LOC114350498	LOC114350498	NW_021131151.1[+]972259-973587	1935	85.0678	56.6941	2281	113.506	76.4393	1868	92.5344	63.0357	1400	66.5896	54.4824	1131	63.4953	51.2918	1226	50.5354	42.6681	1549	69.1377	58.431	2449	100.329	81.2607	2635	105.997	87.3806	1085	53.4435	40.2927	965	42.5658	33.2097	905	42.4693	32.1884	LOC114350498	ATP synthase mitochondrial F1 complex assembly factor 1	GO:0005575,GO:0005622,GO:0005623,GO:0005737,GO:0005739,GO:0006996,GO:0007005,GO:0008150,GO:0009987,GO:0016043,GO:0022607,GO:0033615,GO:0034622,GO:0043226,GO:0043227,GO:0043229,GO:0043231,GO:0043461,GO:0043933,GO:0044085,GO:0044424,GO:0044444,GO:0044464,GO:0065003,GO:0070071,GO:0071840	-	KOG3281-Mitochondrial F1-ATPase assembly protein[O]
LOC114365479	LOC114365479	NW_021137831.1[+]13555-17151	31	1.18976	0.792922	31	1.36116	0.91666	31	1.35619	0.923856	0	0	0	4	0.176383	0.142483	0	0	0	36	1.41619	1.19688	13	0.475057	0.384769	25	0.886579	0.730868	0	0	0	0	0	0	1	0.041944	0.031791	LOC114365479	uncharacterized LOC114365479	-	-	-
LOC114359281	LOC114359281	NW_021134519.1[+]2932-3581	6	0.646465	0.430842	7	0.945549	0.636771	9	1.12568	0.766831	22	2.84098	2.32444	22	3.45695	2.79254	12	1.29018	1.08933	14	1.7231	1.45626	18	1.99103	1.61262	21	2.36997	1.95372	26	3.57242	2.69336	25	3.00768	2.34658	21	2.71149	2.0551	LOC114359281	uncharacterized LOC114359281	-	-	-
LOC114365478	LOC114365478	NW_021137831.1[+]81558-89239	207	2.04202	1.36092	302	3.44474	2.31983	317	3.65245	2.4881	34	0.376187	0.30779	39	0.495308	0.400112	32	0.293633	0.247921	133	1.36092	1.15017	185	1.75245	1.41938	179	1.63962	1.35165	56	0.616522	0.464815	53	0.520117	0.405794	74	0.768696	0.582611	LOC114365478	ubiquitin domain-containing protein 2 isoform X1	-	-	KOG0013-Uncharacterized conserved protein[S]
LOC114365365	LOC114365365	NW_021137824.1[+]245646-246560	9	0.412479	0.2749	13	0.718336	0.483757	6	0.280067	0.190785	2	0.059977	0.049072	10	0.604675	0.488459	1	0.007178	0.00606	1	0.02484	0.020993	2	0.073989	0.059927	4	0.162466	0.133932	6	0.320719	0.2418	3	0.127691	0.099624	3	0.144707	0.109676	LOC114365365	uncharacterized LOC114365365	-	-	-
LOC114356671	LOC114356671	NW_021133086.1[-]241430-323710	50	0.306437	0.204227	36	0.249944	0.168322	47	0.326909	0.222695	152	1.01924	0.833927	187	1.48158	1.19682	137	0.799297	0.674864	27	0.169775	0.143483	26	0.147213	0.119234	24	0.134478	0.110859	168	1.17058	0.882533	186	1.16119	0.905957	195	1.2938	0.980599	LOC114356671	uncharacterized LOC114356671	GO:0005575,GO:0005623,GO:0005886,GO:0006810,GO:0006811,GO:0006812,GO:0006816,GO:0006873,GO:0006874,GO:0006875,GO:0007204,GO:0007610,GO:0007622,GO:0007623,GO:0007626,GO:0008150,GO:0009987,GO:0016020,GO:0019725,GO:0030001,GO:0030003,GO:0034220,GO:0035176,GO:0042592,GO:0044464,GO:0045475,GO:0048511,GO:0048512,GO:0048878,GO:0050801,GO:0051179,GO:0051234,GO:0051480,GO:0051641,GO:0051649,GO:0051703,GO:…	-	-
LOC114356670	LOC114356670	NW_021133086.1[+]206940-241274	1607	30.2549	20.1636	1627	34.5445	23.2636	1674	35.4099	24.1217	3825	76.9604	62.9677	3267	77.5084	62.6116	4244	73.6805	62.2101	1225	22.9696	19.4125	1635	28.3295	22.9453	1578	26.9173	22.1898	5878	122.746	92.5423	6557	121.022	94.4206	6391	127.223	96.4251	LOC114356670	matrix metalloproteinase-14 isoform X1	GO:0001838,GO:0002009,GO:0002164,GO:0002165,GO:0002168,GO:0003007,GO:0003143,GO:0003144,GO:0005575,GO:0005623,GO:0006950,GO:0007155,GO:0007275,GO:0007399,GO:0007413,GO:0007417,GO:0007419,GO:0007424,GO:0007444,GO:0007503,GO:0007505,GO:0007507,GO:0007552,GO:0007560,GO:0007561,GO:0007591,GO:0008037,GO:0008038,GO:0008150,GO:0009611,GO:0009653,GO:0009790,GO:0009791,GO:0009886,GO:0009887,GO:0009888,GO:…	K07763-ko04668 TNF signaling pathway;ko04912 GnRH signaling pathway;ko04928 Parathyroid hormone synthesis, secretion and action	KOG1565-Gelatinase A and related matrix metalloproteases[OW]
LOC114364632	LOC114364632	NW_021137693.1[-]122402-124771	2648	106.458	70.9499	2453	111.674	75.2058	2394	108.48	73.8979	78	3.39291	2.77602	80	4.06064	3.2802	95	3.55227	2.99926	2077	84.8041	71.6713	2323	87.0263	70.4864	2225	81.8444	67.4699	107	4.80295	3.62109	91	3.63594	2.83675	86	3.68603	2.79372	LOC114364632	aurora kinase B	GO:0000003,GO:0000070,GO:0000226,GO:0000228,GO:0000278,GO:0000280,GO:0000281,GO:0000775,GO:0000776,GO:0000779,GO:0000780,GO:0000793,GO:0000794,GO:0000819,GO:0000910,GO:0000920,GO:0000922,GO:0003006,GO:0003674,GO:0003824,GO:0004672,GO:0004674,GO:0004712,GO:0005575,GO:0005622,GO:0005623,GO:0005634,GO:0005694,GO:0005813,GO:0005815,GO:0005819,GO:0005856,GO:0005874,GO:0005875,GO:0005876,GO:0006323,GO:…	-	KOG0580-Serine/threonine protein kinase[D]
LOC114356673	LOC114356673	NW_021133095.1[-]47460-61306	0	0	0	0	0	0	0	0	0	0	0	0	0	0	0	0	0	0	0	0	0	0	0	0	0	0	0	0	0	0	0	0	0	0	0	0	LOC114356673	calponin homology domain-containing protein DDB_G0272472-like	-	-	-
LOC114350611	LOC114350611	NW_021130314.1[+]428115-432355	458	11.8092	7.87034	431	12.5759	8.46911	370	10.7455	7.31996	39	1.08194	0.885228	29	0.952042	0.769063	30	0.718796	0.606895	122	3.18718	2.69361	122	2.92002	2.36505	151	3.54872	2.92545	173	5.00418	3.77281	137	3.53241	2.75597	143	3.93593	2.98313	LOC114350611	dehydrogenase/reductase SDR family protein 7-like	-	-	KOG1205-Predicted dehydrogenase[Q]
LOC114356672	LOC114356672	NW_021133086.1[+]138227-146831	1	0.009473	0.006314	4	0.062764	0.042268	0	0	0	146	2.3043	1.88534	86	1.59141	1.28554	169	2.30248	1.94404	0	0	0	0	0	0	9	0.118082	0.097343	106	1.72091	1.29745	117	1.70001	1.32634	118	1.83163	1.38823	LOC114356672	uncharacterized LOC114356672	-	-	-
LOC114350346	LOC114350346	NW_021131107.1[-]232465-236490	479	11.5314	7.68517	383	10.4215	7.01826	455	12.3445	8.40926	2451	63.8554	52.2454	1833	56.3714	45.5371	2451	55.3632	46.7444	392	9.57228	8.08991	454	10.1883	8.25196	500	11.0177	9.08265	1481	39.961	30.1279	1379	33.329	26.0032	1334	34.3181	26.0104	LOC114350346	LOW QUALITY PROTEIN: spondin-2-like	GO:0000902,GO:0000904,GO:0005575,GO:0005576,GO:0005604,GO:0005622,GO:0005623,GO:0005737,GO:0005783,GO:0005788,GO:0006928,GO:0006935,GO:0007155,GO:0007275,GO:0007399,GO:0007409,GO:0007411,GO:0007413,GO:0007517,GO:0008037,GO:0008038,GO:0008045,GO:0008150,GO:0009605,GO:0009653,GO:0009987,GO:0012505,GO:0016043,GO:0016203,GO:0022008,GO:0022610,GO:0030016,GO:0030017,GO:0030030,GO:0030154,GO:0030182,GO:…	-	KOG3539-Spondins, extracellular matrix proteins[W]
LOC114359155	LOC114359155	NW_021130551.1[-]921216-950218	6	0.150946	0.100599	0	0	0	18	0.505484	0.344343	7	0.180425	0.147621	0	0	0	12	0.264176	0.22305	0	0	0	2	0.04658	0.037727	6	0.137193	0.113098	12	0.333198	0.251208	30	0.733342	0.572151	15	0.400593	0.303618	LOC114359155	probable cytochrome P450 49a1	-	-	KOG0159-Cytochrome P450 CYP11/CYP12/CYP24/CYP27 subfamilies[Q]
LOC114359280	LOC114359280	NW_021134519.1[+]908-5071	53	3.84827	2.56471	12	0.963868	0.649108	30	2.37529	1.61808	0	0	0	2	0.18407	0.148692	0	0	0	11	0.802892	0.678556	8	0.533702	0.432269	7	0.460464	0.379592	0	0	0	0	0	0	0	0	0	LOC114359280	cystine/glutamate transporter-like	GO:0000003,GO:0000820,GO:0000821,GO:0002376,GO:0003333,GO:0003674,GO:0005215,GO:0005342,GO:0005575,GO:0005622,GO:0005623,GO:0005886,GO:0005887,GO:0006082,GO:0006520,GO:0006521,GO:0006807,GO:0006810,GO:0006811,GO:0006820,GO:0006835,GO:0006865,GO:0006897,GO:0006909,GO:0006928,GO:0006950,GO:0006952,GO:0007610,GO:0007617,GO:0007618,GO:0007619,GO:0007635,GO:0008049,GO:0008150,GO:0008152,GO:0008509,GO:…	-	KOG1287-Amino acid transporters[E]
LOC114363499	LOC114363499	NW_021137396.1[-]587241-590558	626	37.9453	25.2889	818	56.1543	37.8166	848	57.8968	39.4401	1377	90.3367	73.912	1165	90.1554	72.8279	1607	91.3845	77.158	1110	68.3577	57.7718	1161	65.6136	53.1433	1386	76.8666	63.3664	1901	129.148	97.3687	1733	105.523	82.3286	1759	113.946	86.3619	LOC114363499	NADH dehydrogenase [ubiquinone] iron-sulfur protein 2, mitochondrial-like	GO:0003674,GO:0003824,GO:0003954,GO:0005488,GO:0005515,GO:0005575,GO:0005622,GO:0005623,GO:0005634,GO:0005654,GO:0005737,GO:0005739,GO:0005740,GO:0005743,GO:0005746,GO:0005747,GO:0005759,GO:0006091,GO:0006119,GO:0006120,GO:0006139,GO:0006163,GO:0006725,GO:0006753,GO:0006793,GO:0006796,GO:0006807,GO:0006950,GO:0006979,GO:0006996,GO:0007005,GO:0008137,GO:0008150,GO:0008152,GO:0009055,GO:0009117,GO:…	K03935-ko00190 Oxidative phosphorylation;ko04723 Retrograde endocannabinoid signaling;ko04714 Thermogenesis;ko05208 Chemical carcinogenesis - reactive oxygen species;ko05010 Alzheimer disease;ko05012 Parkinson disease;ko05014 Amyotrophic lateral sclerosis;ko05016 Huntington disease;ko05020 Prion disease;ko05022 Pathways of neurodegeneration - multiple diseases;ko05415 Diabetic cardiomyopathy;ko04…	KOG2870-NADH:ubiquinone oxidoreductase, NDUFS2/49 kDa subunit[C]
LOC114350345	LOC114350345	NW_021131107.1[-]236543-239758	473	9.70689	6.46923	485	11.2716	7.59078	500	11.5882	7.89406	2290	51.0042	41.7308	2004	52.6902	42.5634	2190	42.3137	35.7264	488	10.1723	8.59699	662	12.665	10.258	623	11.7001	9.64521	1912	44.0988	33.2474	1850	38.2239	29.8221	1761	38.7414	29.3629	LOC114350345	spondin-1-like isoform X1	GO:0000902,GO:0000904,GO:0005575,GO:0005576,GO:0005604,GO:0005622,GO:0005623,GO:0005737,GO:0005783,GO:0005788,GO:0006928,GO:0006935,GO:0007155,GO:0007275,GO:0007399,GO:0007409,GO:0007411,GO:0007413,GO:0007517,GO:0008037,GO:0008038,GO:0008045,GO:0008150,GO:0009605,GO:0009653,GO:0009987,GO:0012505,GO:0016043,GO:0016203,GO:0022008,GO:0022610,GO:0030016,GO:0030017,GO:0030030,GO:0030154,GO:0030182,GO:…	-	KOG3539-Spondins, extracellular matrix proteins[W]
LOC114359653	LOC114359653	NW_021134775.1[-]299350-364226	109	1.59704	1.06436	87	1.43028	0.963211	74	1.2097	0.824062	198	3.12514	2.55693	176	3.29388	2.66081	196	2.69353	2.27421	62	0.910708	0.769675	51	0.682976	0.553172	67	0.893212	0.736336	293	4.80023	3.61904	288	4.22714	3.298	264	4.13256	3.13215	LOC114359653	thrombospondin type-1 domain-containing protein 4-like	GO:0002164,GO:0005575,GO:0005576,GO:0007275,GO:0007507,GO:0007508,GO:0008150,GO:0009791,GO:0031012,GO:0032501,GO:0032502,GO:0044087,GO:0044089,GO:0044421,GO:0048513,GO:0048518,GO:0048522,GO:0048569,GO:0048731,GO:0048856,GO:0050789,GO:0050794,GO:0051128,GO:0051130,GO:0062023,GO:0065007,GO:0072359,GO:1901201,GO:1901203,GO:1903053,GO:1903055	-	KOG3538-Disintegrin metalloproteinases with thrombospondin repeats[O]
LOC114356674	LOC114356674	NW_021133095.1[+]74531-75531	6	0.588281	0.392064	5	0.484541	0.32631	6	0.601802	0.409956	0	0	0	0	0	0	0	0	0	0	0	0	0	0	0	0	0	0	0	0	0	0	0	0	0	0	0	LOC114356674	uncharacterized LOC114356674	-	-	-
Trnam-cau_10	Trnam-cau	NW_021132019.1[-]620280-620352	0	0	0	0	0	0	0	0	0	0	0	0	0	0	0	0	0	0	0	0	0	0	0	0	0	0	0	0	0	0	0	0	0	0	0	0	Trnam-cau_10	tRNA-Met	-	-	-
Trnam-cau_11	Trnam-cau	NW_021132042.1[+]557140-557211	0	0	0	0	0	0	0	0	0	0	0	0	0	0	0	0	0	0	0	0	0	0	0	0	0	0	0	1	0.02786	0.021004	0	0	0	0	0	0	Trnam-cau_11	tRNA-Met	-	-	-
Trnam-cau_12	Trnam-cau	NW_021132402.1[-]500164-500236	0	0	0	0	0	0	0	0	0	0	0	0	0	0	0	0	0	0	0	0	0	0	0	0	0	0	0	0	0	0	0	0	0	0	0	0	Trnam-cau_12	tRNA-Met	-	-	-
LOC114350344	LOC114350344	NW_021130314.1[-]596051-597735	498	15.9734	10.6456	621	22.5233	15.1681	528	19.0626	12.9857	200	6.9377	5.67631	247	10.0837	8.14562	225	6.76632	5.71295	418	13.61	11.5024	531	15.872	12.8554	614	18.0172	14.8528	162	5.80875	4.3794	125	3.99556	3.11732	114	3.87528	2.93716	LOC114350344	uncharacterized LOC114350344	-	-	-
Trnam-cau_14	Trnam-cau	NW_021132937.1[-]191664-191736	0	0	0	0	0	0	0	0	0	0	0	0	0	0	0	0	0	0	0	0	0	0	0	0	0	0	0	0	0	0	0	0	0	0	0	0	Trnam-cau_14	tRNA-Met	-	-	-
LOC114356677	LOC114356677	NW_021133095.1[-]20667-29017	17	0.522312	0.348099	11	0.373696	0.251662	14	0.483939	0.329666	0	0	0	0	0	0	0	0	0	8	0.23055	0.194847	18	0.507188	0.410793	11	0.262669	0.216536	0	0	0	2	0.046383	0.036188	0	0	0	LOC114356677	uncharacterized LOC114356677, transcript variant X1	-	-	-
Trnam-cau_16	Trnam-cau	NW_021133251.1[+]657856-657927	0	0	0	0	0	0	0	0	0	0	0	0	0	0	0	0	0	0	0	0	0	0	0	0	0	0	0	0	0	0	0	0	0	0	0	0	Trnam-cau_16	tRNA-Met	-	-	-
Trnam-cau_17	Trnam-cau	NW_021133251.1[+]659657-659728	0	0	0	0	0	0	0	0	0	0	0	0	0	0	0	0	0	0	0	0	0	0	0	0	0	0	0	0	0	0	0	0	0	0	0	0	Trnam-cau_17	tRNA-Met	-	-	-
Trnam-cau_18	Trnam-cau	NW_021133543.1[+]150719-150791	0	0	0	0	0	0	0	0	0	0	0	0	0	0	0	0	0	0	0	0	0	0	0	0	0	0	0	0	0	0	0	0	0	0	0	0	Trnam-cau_18	tRNA-Met	-	-	-
LOC114350343	LOC114350343	NW_021131107.1[-]308337-309683	457	31.4184	20.939	969	75.4075	50.7825	1158	89.6758	61.0884	372	27.6313	22.6075	388	34.0581	27.5123	396	25.4834	21.5162	1329	92.7727	78.4059	1619	103.696	83.9881	1598	100.511	82.8579	314	24.1566	18.2124	359	24.74	19.302	344	25.2282	19.121	LOC114350343	protein cornichon	GO:0000003,GO:0000139,GO:0000578,GO:0002064,GO:0002065,GO:0002066,GO:0002376,GO:0003002,GO:0003006,GO:0003674,GO:0005102,GO:0005488,GO:0005515,GO:0005575,GO:0005622,GO:0005623,GO:0005737,GO:0005783,GO:0005789,GO:0005793,GO:0005794,GO:0005798,GO:0006810,GO:0006888,GO:0006900,GO:0006901,GO:0006903,GO:0006955,GO:0006996,GO:0007154,GO:0007165,GO:0007166,GO:0007167,GO:0007169,GO:0007173,GO:0007275,GO:…	-	KOG2729-ER vesicle integral membrane protein involved in establishing cell polarity, signaling and protein degradation[OUT]
LOC114356676	LOC114356676	NW_021133095.1[-]18257-20662	48	0.878004	0.585153	26	0.53106	0.357637	37	0.759892	0.517649	0	0	0	1	0.023757	0.019191	0	0	0	30	0.550666	0.46539	22	0.373955	0.302882	20	0.335708	0.276747	0	0	0	0	0	0	2	0.03617	0.027414	LOC114356676	LOW QUALITY PROTEIN: zinc finger BED domain-containing protein 1-like	-	-	KOG1121-Tam3-transposase (Ac family)[L]
LOC114350614	LOC114350614	NW_021131163.1[+]530367-572474	215	2.70905	1.80547	338	4.83284	3.25463	273	3.88982	2.6498	148	2.02113	1.65365	201	3.24671	2.62271	125	1.47544	1.24574	78	0.999562	0.84477	168	1.97107	1.59646	177	2.0446	1.68551	302	4.2693	3.21876	234	2.96456	2.31294	218	2.94312	2.23065	LOC114350614	CDC42 small effector protein homolog	GO:0001891,GO:0003674,GO:0005198,GO:0005488,GO:0005515,GO:0005575,GO:0005622,GO:0005623,GO:0005737,GO:0005856,GO:0005886,GO:0005938,GO:0007154,GO:0007165,GO:0008150,GO:0009966,GO:0009987,GO:0010646,GO:0016020,GO:0017016,GO:0017048,GO:0019899,GO:0023051,GO:0023052,GO:0031267,GO:0035023,GO:0043226,GO:0043228,GO:0043229,GO:0043232,GO:0044424,GO:0044425,GO:0044444,GO:0044459,GO:0044464,GO:0046578,GO:…	-	-
LOC114356679	LOC114356679	NW_021133095.1[-]44813-47160	2	0.042671	0.028438	8	0.176136	0.118617	1	0.022355	0.015229	0	0	0	3	0.067171	0.054261	0	0	0	3	0.048122	0.04067	0	0	0	11	0.201885	0.166428	7	0.152431	0.114923	4	0.078696	0.061399	5	0.112298	0.085113	LOC114356679	uncharacterized LOC114356679, transcript variant X1	-	-	-
LOC114358239	LOC114358239	NW_021134037.1[+]188792-191450	0	0	0	0	0	0	0	0	0	722	66.7179	54.5875	671	73.152	59.0925	1051	84.1546	71.0536	0	0	0	0	0	0	0	0	0	285	27.2536	20.5474	358	30.6973	23.9499	293	26.6558	20.203	LOC114358239	uncharacterized LOC114358239	-	-	-
LOC114350341	LOC114350341	NW_021131107.1[-]276652-302680	8099	183.338	122.187	9053	232.044	156.268	10315	263.176	179.279	5898	144.444	118.181	4793	138.565	111.933	6765	143.629	121.269	8353	192.054	162.312	9267	195.518	158.358	8435	174.712	144.027	5412	137.274	103.495	6327	143.81	112.2	6106	147.659	111.914	LOC114350341	UDP-glucuronosyltransferase 2A3-like	GO:0001523,GO:0001889,GO:0001972,GO:0002237,GO:0002526,GO:0003008,GO:0003674,GO:0003824,GO:0004857,GO:0005080,GO:0005488,GO:0005496,GO:0005501,GO:0005504,GO:0005515,GO:0005575,GO:0005622,GO:0005623,GO:0005737,GO:0005783,GO:0005789,GO:0005886,GO:0005887,GO:0005975,GO:0005996,GO:0006063,GO:0006082,GO:0006109,GO:0006629,GO:0006631,GO:0006706,GO:0006711,GO:0006720,GO:0006721,GO:0006725,GO:0006778,GO:…	K00699-ko00040 Pentose and glucuronate interconversions;ko00053 Ascorbate and aldarate metabolism;ko00140 Steroid hormone biosynthesis;ko00830 Retinol metabolism;ko00860 Porphyrin metabolism;ko00980 Metabolism of xenobiotics by cytochrome P450;ko00982 Drug metabolism - cytochrome P450;ko00983 Drug metabolism - other enzymes;ko04976 Bile secretion;ko05204 Chemical carcinogenesis - DNA adducts;ko05…	KOG1192-UDP-glucuronosyl and UDP-glucosyl transferase[GC]
LOC114359158	LOC114359158	NW_021134478.1[-]169485-171966	1432	43.9241	29.2735	1739	60.418	40.6879	1603	55.6392	37.9022	1261	41.174	33.6879	999	38.4414	31.0531	1242	35.7735	30.2043	1503	47.0394	39.7549	2245	64.4449	52.1968	2292	64.5913	53.247	1162	39.2241	29.5723	1053	32.0191	24.9812	877	28.7068	21.7575	LOC114359158	uncharacterized LOC114359158, transcript variant X1	-	-	-
LOC114362301	LOC114362301	NW_021136622.1[+]52854-72453	1126	20.8071	13.8671	810	16.9426	11.4098	738	15.3686	10.4693	105	2.08981	1.70984	111	2.60496	2.1043	121	2.08379	1.75939	198	3.70597	3.13206	323	5.55385	4.49831	237	3.99112	3.29016	203	4.19413	3.16208	170	3.14252	2.45178	165	3.23784	2.45403	LOC114362301	protein giant-lens	GO:0000003,GO:0001654,GO:0001736,GO:0001738,GO:0001745,GO:0002009,GO:0002064,GO:0002065,GO:0002066,GO:0002165,GO:0003002,GO:0003006,GO:0003674,GO:0005102,GO:0005154,GO:0005488,GO:0005515,GO:0005575,GO:0005576,GO:0007162,GO:0007163,GO:0007164,GO:0007275,GO:0007276,GO:0007281,GO:0007292,GO:0007389,GO:0007399,GO:0007423,GO:0007444,GO:0007455,GO:0007472,GO:0007474,GO:0007476,GO:0007482,GO:0007552,GO:…	K02104-ko04013 MAPK signaling pathway - fly;ko04320 Dorso-ventral axis formation	-
LOC114350340	LOC114350340	NW_021130252.1[-]13544-13618	0	0	0	0	0	0	0	0	0	0	0	0	0	0	0	0	0	0	0	0	0	0	0	0	0	0	0	0	0	0	1	0.371481	0.289829	0	0	0	LOC114350340	small nucleolar RNA Me28S-Am982	-	-	-
LOC114366007	LOC114366007	NW_021130308.1[+]1920502-1923974	0	0	0	0	0	0	2	0.046644	0.031774	31	0.682053	0.558044	22	0.576094	0.465371	36	0.68909	0.581814	6	0.125812	0.106329	5	0.096423	0.078097	12	0.22442	0.185005	14	0.309148	0.233077	18	0.369941	0.288627	22	0.485904	0.368277	LOC114366007	dynein intermediate chain 3, ciliary	GO:0000003,GO:0000226,GO:0001578,GO:0003008,GO:0003341,GO:0003674,GO:0003774,GO:0003777,GO:0003824,GO:0005488,GO:0005515,GO:0005575,GO:0005622,GO:0005623,GO:0005737,GO:0005856,GO:0005858,GO:0005875,GO:0005886,GO:0005929,GO:0005930,GO:0006928,GO:0006996,GO:0007010,GO:0007017,GO:0007018,GO:0007275,GO:0007320,GO:0007368,GO:0007389,GO:0007600,GO:0007605,GO:0007618,GO:0007620,GO:0008150,GO:0009605,GO:…	-	KOG1587-Cytoplasmic dynein intermediate chain[Z]
LOC114355646	LOC114355646	NW_021132689.1[-]741311-745864	1785	75.3603	50.2244	1350	64.4985	43.4359	1121	53.3269	36.327	4664	213.017	174.287	3749	202.154	163.301	4399	174.17	147.055	2057	88.1718	74.5174	2340	92.0779	74.5779	2592	100.11	82.5272	4867	230.221	173.571	5104	216.359	168.803	5007	225.829	171.16	LOC114355646	keratin-associated protein 19-2-like	-	-	-
LOC114353154	LOC114353154	NW_021131871.1[-]54185-65590	9915	475.212	316.709	8559	465.031	313.171	8241	444.159	302.567	2098	108.738	88.9676	1555	94.663	76.4691	2063	92.7187	78.2844	7870	381.798	322.672	8765	390.829	316.549	8798	385.832	318.067	1928	103.199	77.8049	2039	98.3225	76.7109	2038	103.969	78.8001	LOC114353154	flavin reductase (NADPH)	GO:0000003,GO:0003674,GO:0003824,GO:0004074,GO:0005575,GO:0005622,GO:0005623,GO:0005634,GO:0005654,GO:0005737,GO:0005829,GO:0005886,GO:0006725,GO:0006778,GO:0006787,GO:0006807,GO:0008150,GO:0008152,GO:0009056,GO:0009987,GO:0016020,GO:0016491,GO:0016627,GO:0016628,GO:0016645,GO:0016646,GO:0019439,GO:0030424,GO:0031974,GO:0031981,GO:0032501,GO:0032504,GO:0033013,GO:0033015,GO:0033267,GO:0034641,GO:…	K05901-ko00740 Riboflavin metabolism;ko00860 Porphyrin metabolism	KOG1502-Flavonol reductase/cinnamoyl-CoA reductase[V]
LOC114364238	LOC114364238	NW_021137606.1[-]475654-482351	5018	79.5376	53.0085	4871	87.3029	58.7933	4239	75.7618	51.61	1349	23.1938	18.9768	1403	27.9042	22.5411	1330	19.8209	16.7352	872	13.8688	11.721	1444	20.9162	16.9409	1433	20.6922	17.058	2403	42.6743	32.1735	1780	28.2865	22.069	1896	31.9802	24.2385	LOC114364238	acyl-CoA Delta(11) desaturase isoform X1	GO:0001101,GO:0001676,GO:0002376,GO:0003674,GO:0003824,GO:0004768,GO:0005488,GO:0005506,GO:0005575,GO:0005622,GO:0005623,GO:0005634,GO:0005730,GO:0005737,GO:0005783,GO:0005789,GO:0006082,GO:0006139,GO:0006163,GO:0006164,GO:0006629,GO:0006631,GO:0006633,GO:0006636,GO:0006637,GO:0006638,GO:0006639,GO:0006641,GO:0006725,GO:0006732,GO:0006753,GO:0006790,GO:0006793,GO:0006796,GO:0006807,GO:0006950,GO:…	K00507-ko01040 Biosynthesis of unsaturated fatty acids;ko04152 AMPK signaling pathway;ko03320 PPAR signaling pathway;ko04212 Longevity regulating pathway - worm;ko04936 Alcoholic liver disease	KOG1600-Fatty acid desaturase[I]
LOC114364234	LOC114364234	NW_021137606.1[-]998341-1016947	343	12.6417	8.42516	140	5.83598	3.93018	185	7.60634	5.18154	289	11.4906	9.40139	206	9.7064	7.84087	243	8.3894	7.08336	90	3.32282	2.80824	105	3.55302	2.87775	145	4.88817	4.02965	265	10.9134	8.22796	284	10.498	8.19052	341	13.4167	10.1688	LOC114364234	uncharacterized LOC114364234, transcript variant X1	-	-	-
LOC114353153	LOC114353153	NW_021131871.1[+]52834-54252	11	0.346338	0.23082	7	0.231897	0.156169	7	0.244345	0.166451	3750	128.041	104.761	3267	131.689	106.379	4477	132.521	111.89	14	0.448478	0.379026	17	0.487379	0.394749	19	0.538526	0.443944	3362	118.872	89.6212	3550	112.492	87.7663	3618	121.974	92.447	LOC114353153	uncharacterized LOC114353153	-	-	-
LOC114364236	LOC114364236	NW_021137606.1[+]465771-475001	418	6.66187	4.43985	386	6.95092	4.68103	387	6.94065	4.72807	413	7.09753	5.80708	292	5.93236	4.79218	380	5.67154	4.7886	186	2.9986	2.53424	218	3.21383	2.60302	274	3.98366	3.28401	543	9.74839	7.34961	508	8.24006	6.42887	488	8.3575	6.33433	LOC114364236	probable protein S-acyltransferase 23 isoform X1	GO:0003674,GO:0003824,GO:0005575,GO:0005622,GO:0005623,GO:0005737,GO:0005794,GO:0006464,GO:0006497,GO:0006807,GO:0008150,GO:0008152,GO:0009058,GO:0009059,GO:0009987,GO:0012505,GO:0016409,GO:0016417,GO:0016740,GO:0016746,GO:0016747,GO:0018345,GO:0019538,GO:0019706,GO:0019707,GO:0034645,GO:0036211,GO:0042157,GO:0042158,GO:0043170,GO:0043226,GO:0043227,GO:0043229,GO:0043231,GO:0043412,GO:0043543,GO:…	-	KOG0509-Ankyrin repeat and DHHC-type Zn-finger domain containing proteins[R]
LOC114364237	LOC114364237	NW_021137606.1[+]452662-458176	246	6.0698	4.04527	168	4.69447	3.16144	192	5.33875	3.63683	8	0.213434	0.174628	4	0.124293	0.100405	2	0.044715	0.037754	52	1.3045	1.10249	70	1.60139	1.29703	59	1.31559	1.08453	26	0.714132	0.538406	37	0.915911	0.714591	30	0.772268	0.585318	LOC114364237	proton-coupled amino acid transporter 4	GO:0003333,GO:0003674,GO:0005215,GO:0005342,GO:0005575,GO:0005622,GO:0005623,GO:0005737,GO:0005773,GO:0005774,GO:0006810,GO:0006811,GO:0006820,GO:0006865,GO:0008150,GO:0008509,GO:0008514,GO:0015075,GO:0015171,GO:0015318,GO:0015711,GO:0015849,GO:0016020,GO:0022857,GO:0031090,GO:0034220,GO:0043226,GO:0043227,GO:0043229,GO:0043231,GO:0044422,GO:0044424,GO:0044437,GO:0044444,GO:0044446,GO:0044464,GO:…	-	KOG1304-Amino acid transporters[E]
LOC114364230	LOC114364230	NW_021137606.1[+]1019733-1020930	0	0	0	0	0	0	0	0	0	343	13.8513	11.3329	287	13.6752	11.0469	377	13.1875	11.1345	0	0	0	0	0	0	0	0	0	282	11.7957	8.89316	284	10.6567	8.31429	313	12.4957	9.47073	LOC114364230	uncharacterized LOC114364230	-	-	-
LOC114364231	LOC114364231	NW_021137606.1[+]963223-989759	671	14.6505	9.76396	480	11.4992	7.74401	447	10.6382	7.24691	2	0.0436	0.035673	0	0	0	9	0.177229	0.149638	279	5.90442	4.99006	276	5.38482	4.3614	300	5.77994	4.7648	34	0.808148	0.609288	31	0.653243	0.509659	38	0.79605	0.603343	LOC114364231	uncharacterized LOC114364231, transcript variant X1	GO:0002009,GO:0002165,GO:0005575,GO:0005623,GO:0005886,GO:0007275,GO:0007444,GO:0007552,GO:0007560,GO:0007561,GO:0008150,GO:0009653,GO:0009791,GO:0009886,GO:0009887,GO:0009888,GO:0016020,GO:0019898,GO:0032501,GO:0032502,GO:0035239,GO:0035295,GO:0044425,GO:0044464,GO:0048513,GO:0048563,GO:0048569,GO:0048707,GO:0048729,GO:0048731,GO:0048856,GO:0060429,GO:0060562,GO:0071944	-	-
LOC114364232	LOC114364232	NW_021137606.1[+]1022954-1055675	1699	85.4329	56.9374	1784	101.666	68.4661	1839	104.417	71.1305	62	3.3743	2.7608	42	2.65818	2.14729	96	4.50599	3.80451	2337	119.415	100.923	2358	110.47	89.4742	2391	110.038	90.7117	115	6.45856	4.86931	98	4.89082	3.81581	137	7.29226	5.52696	LOC114364232	protein takeout-like isoform X1	GO:0000003,GO:0005575,GO:0005576,GO:0005615,GO:0007623,GO:0008150,GO:0032501,GO:0032504,GO:0044421,GO:0048511	-	-
LOC114364233	LOC114364233	NW_021130655.1[-]5037-18782	5591	119.024	79.3242	3989	95.8075	64.5206	4046	95.4946	65.0522	528	11.9808	9.80249	426	11.4557	9.25395	500	9.35733	7.9006	1346	28.8344	24.3691	1705	33.899	27.4563	1370	26.7159	22.0237	1338	30.516	23.007	1372	28.3726	22.1362	1501	32.1961	24.4021	LOC114364233	bifunctional purine biosynthesis protein PURH isoform X1	GO:0003360,GO:0003674,GO:0003824,GO:0003937,GO:0004643,GO:0005488,GO:0005515,GO:0005575,GO:0005622,GO:0005623,GO:0005737,GO:0005829,GO:0005886,GO:0006082,GO:0006139,GO:0006163,GO:0006164,GO:0006188,GO:0006189,GO:0006575,GO:0006725,GO:0006732,GO:0006753,GO:0006760,GO:0006766,GO:0006767,GO:0006793,GO:0006796,GO:0006807,GO:0006950,GO:0007275,GO:0007399,GO:0007417,GO:0007420,GO:0008150,GO:0008152,GO:…	K00602-ko00230 Purine metabolism;ko00670 One carbon pool by folate;ko01523 Antifolate resistance	KOG2555-AICAR transformylase/IMP cyclohydrolase/methylglyoxal synthase[F]
LOC114356397	LOC114356397	NW_021133042.1[+]328449-332498	0	0	0	0	0	0	0	0	0	214	18.9154	15.4763	179	18.6162	15.0382	239	18.2816	15.4355	0	0	0	0	0	0	0	0	0	175	15.9658	12.0371	190	15.6022	12.1728	177	15.4399	11.7022	LOC114356397	uncharacterized LOC114356397	-	-	-
Trnap-ugg_10	Trnap-ugg	NW_021133063.1[-]209455-209526	0	0	0	0	0	0	0	0	0	0	0	0	0	0	0	0	0	0	0	0	0	0	0	0	0	0	0	0	0	0	0	0	0	0	0	0	Trnap-ugg_10	tRNA-Pro	-	-	-
Trnap-ugg_13	Trnap-ugg	NW_021133063.1[-]210714-210785	0	0	0	0	0	0	0	0	0	0	0	0	0	0	0	0	0	0	0	0	0	0	0	0	0	0	0	0	0	0	0	0	0	0	0	0	Trnap-ugg_13	tRNA-Pro	-	-	-
LOC114364479	LOC114364479	NW_021137676.1[-]230460-235672	13817	474.955	316.537	18971	738.359	497.241	21281	824.502	561.662	17038	633.645	518.438	15205	667.519	539.225	17966	579.241	489.066	15778	550.829	465.527	18634	596.964	483.508	18249	573.966	473.16	19061	734.113	553.47	19294	665.912	519.542	19142	702.978	532.802	LOC114364479	V-type proton ATPase 16 kDa proteolipid subunit	GO:0000220,GO:0003674,GO:0003824,GO:0005215,GO:0005575,GO:0005622,GO:0005623,GO:0005737,GO:0005773,GO:0005774,GO:0005886,GO:0006403,GO:0006810,GO:0006811,GO:0006812,GO:0006873,GO:0006885,GO:0006996,GO:0007033,GO:0007035,GO:0007040,GO:0007042,GO:0008150,GO:0008324,GO:0009987,GO:0015075,GO:0015077,GO:0015078,GO:0015318,GO:0015399,GO:0015405,GO:0015672,GO:0015931,GO:0015988,GO:0015991,GO:0016020,GO:…	K02155-ko00190 Oxidative phosphorylation;ko04145 Phagosome;ko04142 Lysosome;ko04966 Collecting duct acid secretion;ko04721 Synaptic vesicle cycle;ko05165 Human papillomavirus infection;ko05110 Vibrio cholerae infection;ko05120 Epithelial cell signaling in Helicobacter pylori infection;ko05152 Tuberculosis;ko05323 Rheumatoid arthritis	KOG0232-Vacuolar H+-ATPase V0 sector, subunits c/c'[C]
LOC114359103	LOC114359103	NW_021134473.1[-]118824-145345	4	0.090468	0.060293	4	0.089967	0.060587	2	0.050981	0.034729	567	13.916	11.3858	471	13.6482	11.0251	640	13.6149	11.4954	0	0	0	6	0.108057	0.08752	0	0	0	566	14.3505	10.8193	633	14.4112	11.2436	536	13.0028	9.85507	LOC114359103	protein gooseberry-neuro isoform X1	GO:0000976,GO:0000977,GO:0001012,GO:0001067,GO:0003002,GO:0003674,GO:0003676,GO:0003677,GO:0003690,GO:0005488,GO:0005575,GO:0005622,GO:0005623,GO:0005634,GO:0007275,GO:0007350,GO:0007365,GO:0007367,GO:0007389,GO:0007399,GO:0008150,GO:0009790,GO:0009880,GO:0009987,GO:0022008,GO:0030154,GO:0032501,GO:0032502,GO:0035282,GO:0043226,GO:0043227,GO:0043229,GO:0043231,GO:0043565,GO:0044212,GO:0044424,GO:…	-	KOG0849-Transcription factor PRD and related proteins, contain PAX and HOX domains[K]
LOC114362036	LOC114362036	NW_021136366.1[+]319756-321689	2672	109.102	72.7118	2951	136.422	91.8723	2899	133.417	90.8856	598	26.3768	21.581	474	24.7056	19.9573	591	22.6299	19.107	2570	106.583	90.0775	3208	122.079	98.8771	3556	132.838	109.507	612	27.9689	21.0866	609	24.9656	19.4781	581	25.3385	19.2046	LOC114362036	serine/threonine-protein phosphatase 6 catalytic subunit	GO:0000082,GO:0000226,GO:0000235,GO:0000278,GO:0001932,GO:0001933,GO:0003674,GO:0003824,GO:0004721,GO:0004722,GO:0005575,GO:0005622,GO:0005623,GO:0005737,GO:0005818,GO:0005819,GO:0005829,GO:0005856,GO:0005874,GO:0005876,GO:0005881,GO:0005938,GO:0006464,GO:0006470,GO:0006793,GO:0006796,GO:0006807,GO:0006810,GO:0006888,GO:0006900,GO:0006901,GO:0006903,GO:0006996,GO:0007010,GO:0007017,GO:0007049,GO:…	-	KOG0373-Serine/threonine specific protein phosphatase involved in cell cycle control, PP2A-related[DT]
Trnap-ugg_17	Trnap-ugg	NW_021133063.1[-]213595-213666	0	0	0	0	0	0	0	0	0	0	0	0	0	0	0	0	0	0	0	0	0	0	0	0	0	0	0	0	0	0	0	0	0	0	0	0	Trnap-ugg_17	tRNA-Pro	-	-	-
LOC114359282	LOC114359282	NW_021134519.1[+]362549-364956	1463	27.1925	18.1226	1323	27.836	18.7459	1238	25.9418	17.6719	437	8.77268	7.17765	380	9.01348	7.28113	415	7.22878	6.10342	839	15.8268	13.3759	1103	19.108	15.4764	1059	18.0174	14.853	835	17.3892	13.1103	719	13.4141	10.4657	712	14.144	10.7201	LOC114359282	protein SERAC1	GO:0005575,GO:0005576,GO:0005622,GO:0005623,GO:0005737,GO:0005739,GO:0005783,GO:0006629,GO:0006644,GO:0006650,GO:0006793,GO:0006796,GO:0006810,GO:0006869,GO:0007275,GO:0007568,GO:0008150,GO:0008152,GO:0008340,GO:0009987,GO:0010259,GO:0010876,GO:0012505,GO:0015850,GO:0015918,GO:0016043,GO:0019637,GO:0030198,GO:0030301,GO:0031012,GO:0032365,GO:0032366,GO:0032367,GO:0032501,GO:0032502,GO:0033036,GO:…	-	KOG2029-Uncharacterized conserved protein[S]
Trnap-ugg_19	Trnap-ugg	NW_021133063.1[+]214371-214442	0	0	0	0	0	0	0	0	0	0	0	0	0	0	0	0	0	0	0	0	0	0	0	0	0	0	0	0	0	0	0	0	0	0	0	0	Trnap-ugg_19	tRNA-Pro	-	-	-
Trnap-ugg_18	Trnap-ugg	NW_021133063.1[-]214184-214255	0	0	0	0	0	0	0	0	0	0	0	0	0	0	0	0	0	0	0	0	0	0	0	0	0	0	0	0	0	0	0	0	0	0	0	0	Trnap-ugg_18	tRNA-Pro	-	-	-
LOC114362037	LOC114362037	NW_021136366.1[+]299123-302866	1105	13.2133	8.80612	1031	13.946	9.39183	815	10.9822	7.48125	34	0.436116	0.356822	24	0.361017	0.291631	13	0.142394	0.120226	228	2.76316	2.33526	341	3.79964	3.07749	408	4.45946	3.67624	90	1.19333	0.899687	51	0.601644	0.469401	61	0.767655	0.581822	LOC114362037	GATA zinc finger domain-containing protein 14-like	-	-	KOG0320-Predicted E3 ubiquitin ligase[O]
LOC114365841	LOC114365841	NW_021137903.1[-]271392-278437	516	17.9542	11.9657	332	13.0442	8.78446	375	14.6815	10.0012	33	1.22676	1.00371	28	1.20377	0.972413	62	1.99979	1.68847	86	3.01277	2.54622	88	2.83854	2.29906	44	1.37055	1.12984	183	7.09986	5.35281	142	4.93096	3.84712	184	6.82789	5.17501	LOC114365841	TOM1-like protein 2	GO:0000323,GO:0001775,GO:0002252,GO:0002263,GO:0002274,GO:0002275,GO:0002283,GO:0002366,GO:0002376,GO:0002443,GO:0002444,GO:0002446,GO:0003674,GO:0005488,GO:0005515,GO:0005575,GO:0005622,GO:0005623,GO:0005737,GO:0005764,GO:0005765,GO:0005766,GO:0005768,GO:0005769,GO:0005773,GO:0005774,GO:0005829,GO:0005886,GO:0006810,GO:0006887,GO:0006897,GO:0006955,GO:0007088,GO:0007154,GO:0007165,GO:0007346,GO:…	-	-
LOC114355630	LOC114355630	NW_021132689.1[+]493058-494205	0	0	0	4	0.225617	0.15194	0	0	0	0	0	0	0	0	0	1	0.027173	0.022942	15	0.756023	0.638945	0	0	0	8	0.340197	0.280448	1	0.018267	0.013772	3	0.108051	0.084301	0	0	0	LOC114355630	uncharacterized LOC114355630	-	-	-
LOC114358203	LOC114358203	NW_021133985.1[+]543409-614134	8	0.226877	0.151204	6	0.206985	0.139392	4	0.133925	0.091232	244	8.06783	6.60096	251	9.79284	7.9107	314	8.98371	7.58514	16	0.487055	0.41163	8	0.217885	0.176474	16	0.43359	0.357438	62	2.09659	1.58068	57	1.73549	1.35403	55	1.79081	1.35729	LOC114358203	galanin receptor type 3	GO:0001653,GO:0003674,GO:0004888,GO:0004930,GO:0005575,GO:0007154,GO:0007165,GO:0007186,GO:0007218,GO:0008150,GO:0008188,GO:0008528,GO:0009987,GO:0016020,GO:0016021,GO:0023052,GO:0031224,GO:0038023,GO:0044425,GO:0050789,GO:0050794,GO:0050896,GO:0051716,GO:0060089,GO:0065007	K04232-ko04080 Neuroactive ligand-receptor interaction	-
LOC114355320	LOC114355320	NW_021132631.1[-]595083-623268	3220	39.6397	26.4182	2801	38.4013	25.861	2742	37.7938	25.7456	868	11.8051	9.65871	617	9.6239	7.77423	778	9.10276	7.68566	1500	19.0335	16.0859	1904	22.068	17.8738	1785	20.6178	16.9967	1442	19.9115	15.0119	1618	19.7055	15.3742	1611	21.032	15.9406	LOC114355320	ubiquitin carboxyl-terminal hydrolase 20 isoform X1	GO:0000151,GO:0000153,GO:0000226,GO:0000902,GO:0000904,GO:0001664,GO:0003674,GO:0003824,GO:0004175,GO:0004197,GO:0004843,GO:0005102,GO:0005488,GO:0005515,GO:0005575,GO:0005622,GO:0005623,GO:0005634,GO:0005654,GO:0005737,GO:0005794,GO:0005813,GO:0005815,GO:0005829,GO:0005856,GO:0005912,GO:0005924,GO:0005925,GO:0006464,GO:0006508,GO:0006511,GO:0006807,GO:0006928,GO:0006935,GO:0006950,GO:0006996,GO:…	-	KOG1868-Ubiquitin C-terminal hydrolase[O]
LOC114357140	LOC114357140	NW_021130455.1[+]1349033-1351228	244	4.9754	3.31589	341	7.85013	5.28659	310	7.11014	4.84352	53	1.16897	0.95643	59	1.53104	1.23678	44	0.826436	0.697778	39	0.799006	0.675272	67	1.25922	1.0199	53	0.985762	0.812631	89	2.01413	1.51851	74	1.50296	1.1726	84	1.8247	1.38298	LOC114357140	N-acetylgalactosamine kinase	GO:0003674,GO:0003824,GO:0004335,GO:0005575,GO:0005576,GO:0005615,GO:0005622,GO:0005623,GO:0005737,GO:0005975,GO:0005996,GO:0006012,GO:0006793,GO:0006796,GO:0008150,GO:0008152,GO:0009987,GO:0016020,GO:0016301,GO:0016310,GO:0016740,GO:0016772,GO:0016773,GO:0019200,GO:0019318,GO:0031982,GO:0043226,GO:0043227,GO:0043230,GO:0044237,GO:0044238,GO:0044262,GO:0044281,GO:0044421,GO:0044424,GO:0044464,GO:…	-	KOG0631-Galactokinase[G]
LOC114357141	LOC114357141	NW_021133295.1[-]549829-559752	363	4.59973	3.06553	418	5.34813	3.60165	451	5.81209	3.95928	146	1.66467	1.36201	95	1.23946	1.00124	112	1.05053	0.886986	240	2.56784	2.17019	272	2.64406	2.14154	290	2.75585	2.27183	220	2.7117	2.04444	213	2.30356	1.79723	240	2.73634	2.07393	LOC114357141	uncharacterized protein K02A2.6-like isoform X1	-	-	-
LOC114357142	LOC114357142	NW_021133295.1[-]941182-976684	379	3.48708	2.32399	498	6.09567	4.10507	480	5.03319	3.42868	1178	11.244	9.19968	1090	13.1175	10.5963	107	0.870827	0.735258	344	3.04492	2.57338	724	6.71178	5.43616	143	1.2476	1.02849	1761	19.2057	14.4798	1426	13.3825	10.441	1580	15.917	12.0638	LOC114357142	proton channel OtopLc-like isoform X10	-	-	KOG4740-Uncharacterized conserved protein[S]
LOC114357143	LOC114357143	NW_021130455.1[-]230927-233748	366	5.7988	3.86465	756	13.5729	9.14057	728	13.0014	8.85676	86	1.46023	1.19474	133	2.6803	2.16516	119	1.75776	1.48412	170	2.7393	2.31509	406	5.99099	4.85236	366	5.30424	4.37265	170	3.02153	2.27803	157	2.48806	1.94117	172	2.9047	2.20153	LOC114357143	inhibitor of nuclear factor kappa-B kinase subunit alpha	GO:0000165,GO:0000166,GO:0000302,GO:0001101,GO:0001666,GO:0001702,GO:0001756,GO:0001757,GO:0001776,GO:0001782,GO:0001817,GO:0001819,GO:0001959,GO:0002009,GO:0002011,GO:0002028,GO:0002218,GO:0002220,GO:0002221,GO:0002223,GO:0002224,GO:0002225,GO:0002230,GO:0002237,GO:0002252,GO:0002253,GO:0002260,GO:0002376,GO:0002429,GO:0002474,GO:0002478,GO:0002479,GO:0002520,GO:0002521,GO:0002573,GO:0002682,GO:…	K07209-ko04010 MAPK signaling pathway;ko04014 Ras signaling pathway;ko04064 NF-kappa B signaling pathway;ko04668 TNF signaling pathway;ko04068 FoxO signaling pathway;ko04151 PI3K-Akt signaling pathway;ko04150 mTOR signaling pathway;ko04210 Apoptosis;ko04620 Toll-like receptor signaling pathway;ko04624 Toll and Imd signaling pathway;ko04621 NOD-like receptor signaling pathway;ko04622 RIG-I-like re…	KOG4250-TANK binding protein kinase TBK1[T]
LOC114357144	LOC114357144	NW_021133295.1[-]931022-938488	837	7.5895	5.05808	1032	10.5925	7.13343	952	9.72595	6.62545	272	2.66036	2.17666	369	4.272	3.45094	331	2.8156	2.37728	549	5.05524	4.27238	882	7.45261	6.03619	804	6.66899	5.4977	468	4.74712	3.579	337	3.06272	2.38952	306	2.9626	2.24542	LOC114357144	uncharacterized LOC114357144	-	-	-
LOC114357145	LOC114357145	NW_021133295.1[+]638959-666565	16	0.263859	0.175851	8	0.142856	0.096205	0	0	0	0	0	0	0	0	0	0	0	0	0	0	0	0	0	0	2	0.030977	0.025537	2	0.037933	0.028599	0	0	0	9	0.160594	0.121718	LOC114357145	probable G-protein coupled receptor CG31760	GO:0005575,GO:0005623,GO:0005886,GO:0007154,GO:0007165,GO:0007186,GO:0008150,GO:0009987,GO:0016020,GO:0023052,GO:0044464,GO:0050789,GO:0050794,GO:0050896,GO:0051716,GO:0065007,GO:0071944	-	KOG4418-Predicted membrane protein[S]
LOC114357146	LOC114357146	NW_021133295.1[-]672057-673085	662	28.8114	19.2016	852	41.9788	28.2702	837	41.0336	27.9527	110	5.18141	4.23934	87	4.8113	3.88659	123	5.01724	4.23617	651	28.7587	24.3051	885	35.8772	29.0585	942	37.494	30.9089	133	6.44658	4.86027	114	4.94062	3.85466	129	5.95919	4.5166	LOC114357146	protein MIS12 homolog	-	-	-
LOC114357147	LOC114357147	NW_021133295.1[-]405919-494646	729	5.86932	3.91165	531	4.99445	3.36346	525	4.76973	3.2492	141	1.22343	1.00099	135	1.37795	1.11311	94	0.703749	0.59419	90	0.729127	0.616214	118	0.877695	0.710884	104	0.759755	0.626318	688	6.2928	4.74434	517	4.19878	3.27588	635	5.4443	4.12635	LOC114357147	putative GPI-anchored protein pfl2 isoform X1	-	-	KOG0792-Protein tyrosine phosphatase PTPMEG, contains FERM domain[T]
LOC114357148	LOC114357148	NW_021133295.1[-]503487-548946	159	1.71085	1.14021	100	1.21275	0.816714	131	1.57974	1.07614	11	0.123192	0.100794	18	0.240586	0.194346	6	0.060165	0.050799	13	0.140965	0.119135	34	0.332873	0.269608	12	0.116539	0.096071	48	0.570376	0.430024	47	0.499721	0.389881	61	0.701052	0.531342	LOC114357148	bumetanide-sensitive sodium-(potassium)-chloride cotransporter-like	GO:0003333,GO:0003674,GO:0005215,GO:0005342,GO:0005575,GO:0005623,GO:0005886,GO:0006810,GO:0006811,GO:0006812,GO:0006813,GO:0006814,GO:0006820,GO:0006821,GO:0006865,GO:0008150,GO:0008324,GO:0008509,GO:0008511,GO:0008514,GO:0009674,GO:0009987,GO:0015075,GO:0015077,GO:0015079,GO:0015081,GO:0015103,GO:0015108,GO:0015171,GO:0015291,GO:0015293,GO:0015294,GO:0015296,GO:0015318,GO:0015370,GO:0015373,GO:…	K10951-ko04970 Salivary secretion;ko04972 Pancreatic secretion;ko05110 Vibrio cholerae infection	KOG2083-Na+/K+ symporter[P]
LOC114355326	LOC114355326	NW_021132631.1[-]63327-66940	19	0.718042	0.478544	24	1.0317	0.694788	12	0.505318	0.344229	16	0.664773	0.543906	4	0.196427	0.158674	18	0.627748	0.530021	8	0.311374	0.263154	15	0.537769	0.435563	8	0.280989	0.231639	115	4.9622	3.74116	144	5.55358	4.33289	135	5.53835	4.19764	LOC114355326	C-type mannose receptor 2-like	-	-	-
LOC114355635	LOC114355635	NW_021132689.1[-]545209-553231	0	0	0	0	0	0	0	0	0	0	0	0	12	0.834519	0.674128	8	0.411207	0.347191	0	0	0	0	0	0	0	0	0	0	0	0	2	0.109733	0.085613	6	0.316592	0.239952	LOC114355635	odorant receptor 4-like	-	-	-
LOC114355324	LOC114355324	NW_021132631.1[-]577566-580478	252	14.6987	9.79606	229	15.0569	10.1399	249	16.4015	11.1729	15	0.938728	0.768051	29	2.11367	1.70743	37	1.99473	1.68419	89	5.2327	4.42236	93	5.00945	4.05737	59	3.12364	2.57503	70	4.54863	3.42935	54	3.14036	2.4501	81	5.03504	3.81616	LOC114355324	elongin-C	GO:0000151,GO:0000153,GO:0001666,GO:0002009,GO:0002165,GO:0003002,GO:0003674,GO:0005488,GO:0005575,GO:0005622,GO:0005623,GO:0005634,GO:0005654,GO:0005694,GO:0005700,GO:0005705,GO:0005737,GO:0005829,GO:0006139,GO:0006351,GO:0006354,GO:0006355,GO:0006357,GO:0006366,GO:0006368,GO:0006464,GO:0006725,GO:0006807,GO:0006950,GO:0007275,GO:0007389,GO:0007444,GO:0007472,GO:0007474,GO:0007476,GO:0007552,GO:…	K03872-ko04120 Ubiquitin mediated proteolysis;ko04066 HIF-1 signaling pathway;ko05200 Pathways in cancer;ko05211 Renal cell carcinoma;ko05170 Human immunodeficiency virus 1 infection	KOG3473-RNA polymerase II transcription elongation factor Elongin/SIII, subunit elongin C[K]
LOC114355325	LOC114355325	NW_021132631.1[+]101635-102655	318	13.9342	9.28655	465	23.0969	15.5544	397	19.6076	13.3569	29	1.35388	1.10772	30	1.66834	1.34769	19	0.775697	0.654938	333	14.8055	12.5127	363	14.819	12.0025	452	18.1084	14.928	75	3.64802	2.75036	35	1.53752	1.19957	55	2.57489	1.95156	LOC114355325	7,8-dihydro-8-oxoguanine triphosphatase-like	GO:0000003,GO:0001669,GO:0003006,GO:0003674,GO:0003676,GO:0003723,GO:0003824,GO:0003924,GO:0005488,GO:0005575,GO:0005576,GO:0005615,GO:0005622,GO:0005623,GO:0005634,GO:0005635,GO:0005737,GO:0005739,GO:0005759,GO:0005829,GO:0005886,GO:0006139,GO:0006163,GO:0006195,GO:0006203,GO:0006259,GO:0006281,GO:0006725,GO:0006753,GO:0006793,GO:0006796,GO:0006807,GO:0006950,GO:0006974,GO:0006979,GO:0007154,GO:…	-	-
LOC114359101	LOC114359101	NW_021134473.1[+]113055-118420	28795	263.849	175.844	29147	303.229	204.207	32440	337.432	229.863	188593	1879.73	1537.96	155398	1828.07	1476.73	204152	1759.39	1485.49	60621	568.553	480.507	66787	574.835	465.584	59159	499.3	411.607	150966	1560.64	1176.61	169281	1573.41	1227.57	171557	1693.78	1283.75	LOC114359101	serine-rich adhesin for platelets-like, transcript variant X1	-	-	KOG4851-Uncharacterized conserved protein[S]
LOC114356507	LOC114356507	NW_021133050.1[+]151-25395	144	4.52779	3.01758	71	2.52244	1.69871	104	3.6824	2.5085	0	0	0	0	0	0	0	0	0	35	1.09536	0.925729	22	0.63889	0.517465	22	0.627821	0.517556	14	0.49027	0.36963	18	0.549372	0.428619	4	0.122436	0.092796	LOC114356507	LOW QUALITY PROTEIN: zinc finger protein ubi-d4-like	GO:0000228,GO:0000785,GO:0000790,GO:0000981,GO:0003007,GO:0003674,GO:0003700,GO:0005488,GO:0005515,GO:0005575,GO:0005622,GO:0005623,GO:0005634,GO:0005654,GO:0005694,GO:0005737,GO:0005813,GO:0005815,GO:0005829,GO:0005856,GO:0006325,GO:0006338,GO:0006355,GO:0006357,GO:0006915,GO:0006996,GO:0007154,GO:0007165,GO:0007275,GO:0007399,GO:0007507,GO:0007517,GO:0008150,GO:0008219,GO:0008270,GO:0009653,GO:…	-	KOG1244-Predicted transcription factor Requiem/NEURO-D4[K]
LOC114359284	LOC114359284	NW_021130558.1[-]832854-850605	23	0.282447	0.188239	29	0.393717	0.265145	17	0.237391	0.161714	167	2.23551	1.82906	163	2.58186	2.08564	236	2.73719	2.31107	29	0.363461	0.307176	38	0.429076	0.347527	14	0.152186	0.125457	98	1.35579	1.02217	194	2.41625	1.88515	233	3.08393	2.33738	LOC114359284	WD repeat-containing protein on Y chromosome	-	-	KOG0266-WD40 repeat-containing protein[R]
LOC114356850	LOC114356850	NW_021133230.1[-]377106-436762	7	0.932594	0.621535	1	0.154975	0.104366	7	0.942054	0.64174	0	0	0	0	0	0	0	0	0	0	0	0	0	0	0	1	0.125236	0.103241	3	0.440034	0.331756	1	0.13101	0.102213	11	1.58512	1.20139	LOC114356850	furin-like	GO:0003674,GO:0003824,GO:0004175,GO:0004252,GO:0005575,GO:0005623,GO:0005886,GO:0006508,GO:0006807,GO:0008150,GO:0008152,GO:0008233,GO:0008236,GO:0016020,GO:0016787,GO:0017171,GO:0019538,GO:0032879,GO:0043170,GO:0044238,GO:0044464,GO:0048519,GO:0050789,GO:0051046,GO:0051048,GO:0051049,GO:0051051,GO:0065007,GO:0070011,GO:0071704,GO:0071944,GO:0140096,GO:1901564	-	KOG3526-Subtilisin-like proprotein convertase[O]
LOC114363333	LOC114363333	NW_021137299.1[+]63947-66117	6	0.144232	0.096125	19	0.523697	0.352679	11	0.28387	0.193376	53	1.41662	1.15906	56	1.75986	1.42162	61	1.41638	1.19588	2	0.04484	0.037896	15	0.33121	0.268261	13	0.296483	0.244412	33	0.909344	0.685582	22	0.53933	0.420784	22	0.568449	0.430839	LOC114363333	uncharacterized protein K02A2.6-like	-	-	-
LOC114356853	LOC114356853	NW_021133230.1[+]58575-66755	69	1.72423	1.14912	61	2.19575	1.47871	47	1.69793	1.15665	329	11.6358	9.52023	182	7.17696	5.79758	221	7.02661	5.93272	30	0.708059	0.598409	33	1.00139	0.811066	17	0.363876	0.299968	408	14.6756	11.0644	391	11.3523	8.857	382	11.9975	9.09315	LOC114356853	serine protease inhibitor-like isoform X1	-	-	KOG2392-Serpin[V]
LOC114358328	LOC114358328	NW_021134087.1[-]346-1157	0	0	0	0	0	0	0	0	0	0	0	0	0	0	0	0	0	0	0	0	0	0	0	0	0	0	0	0	0	0	0	0	0	0	0	0	LOC114358328	uncharacterized LOC114358328	-	-	-
LOC114356504	LOC114356504	NW_021133050.1[-]49982-62624	4649	60.8104	40.5275	4397	65.8833	44.3685	3636	54.1246	36.8704	1673	24.2862	19.8706	1646	28.3933	22.9362	1464	18.4915	15.6127	2087	27.4583	23.2061	3262	39.598	32.0722	3275	39.0914	32.2257	1782	27.6719	20.8627	1472	20.3969	15.9136	1569	23.2501	17.6217	LOC114356504	epithelial splicing regulatory protein 2-like isoform X1	GO:0003674,GO:0003676,GO:0003723,GO:0003729,GO:0005488,GO:0005575,GO:0005622,GO:0005623,GO:0005634,GO:0007154,GO:0007165,GO:0007166,GO:0007167,GO:0007169,GO:0007173,GO:0007275,GO:0008150,GO:0009653,GO:0009790,GO:0009792,GO:0009987,GO:0010171,GO:0010172,GO:0010468,GO:0019219,GO:0019222,GO:0023052,GO:0031323,GO:0032501,GO:0032502,GO:0038127,GO:0043226,GO:0043227,GO:0043229,GO:0043231,GO:0043484,GO:…	-	KOG1365-RNA-binding protein Fusilli, contains RRM domain[AR]
LOC114359887	LOC114359887	NW_021130558.1[-]1124450-1126736	0	0	0	0	0	0	0	0	0	698	33.5308	27.4343	578	32.814	26.5073	1001	41.7481	35.2488	26	1.14098	0.964289	31	1.24436	1.00786	24	0.960007	0.7914	25	1.21078	0.912844	59	2.59282	2.02291	30	1.38011	1.04601	LOC114359887	collagenase-like isoform X1	-	-	KOG3627-Trypsin[E]
LOC114355767	LOC114355767	NW_021132731.1[-]6403-6873	0	0	0	0	0	0	0	0	0	0	0	0	0	0	0	0	0	0	0	0	0	0	0	0	0	0	0	0	0	0	0	0	0	0	0	0	LOC114355767	single-stranded DNA-binding protein-like	GO:0006950,GO:0006974,GO:0007154,GO:0008150,GO:0009432,GO:0009605,GO:0009987,GO:0009991,GO:0031668,GO:0033554,GO:0050896,GO:0051716,GO:0071496	K03111-ko03030 DNA replication;ko03430 Mismatch repair;ko03440 Homologous recombination	KOG1653-Single-stranded DNA-binding protein[L]
LOC114359106	LOC114359106	NW_021134474.1[+]183455-185329	1215	60.4422	40.2822	1074	60.5408	40.7706	1176	65.9414	44.9202	125	6.68706	5.47124	100	6.29689	5.08665	102	4.7343	3.99727	427	21.5838	18.2413	558	25.8561	20.942	387	17.6182	14.5239	169	9.38789	7.07782	153	7.63071	5.95346	148	7.86789	5.96324	LOC114359106	protein CLP1 homolog	GO:0000166,GO:0000214,GO:0000375,GO:0000377,GO:0000394,GO:0000398,GO:0003674,GO:0003824,GO:0005488,GO:0005524,GO:0005575,GO:0005622,GO:0005623,GO:0005634,GO:0005654,GO:0005737,GO:0005829,GO:0006139,GO:0006351,GO:0006353,GO:0006366,GO:0006369,GO:0006378,GO:0006379,GO:0006388,GO:0006396,GO:0006397,GO:0006399,GO:0006725,GO:0006753,GO:0006793,GO:0006796,GO:0006807,GO:0007275,GO:0007399,GO:0007417,GO:…	K14399-ko03015 mRNA surveillance pathway	KOG2749-mRNA cleavage and polyadenylation factor IA/II complex, subunit CLP1[A]
LOC114356854	LOC114356854	NW_021133230.1[-]70709-78232	1827	33.9108	22.6001	1770	32.3774	21.8043	1559	29.0452	19.786	364	6.32793	5.1774	307	5.99018	4.83889	307	4.92493	4.15823	748	11.7908	9.96488	1263	18.2836	14.8087	1155	17.3631	14.3136	662	13.6025	10.2553	568	9.97589	7.78316	568	11.1232	8.43048	LOC114356854	dnaJ homolog subfamily C member 5 isoform X1	GO:0000323,GO:0001505,GO:0001775,GO:0002252,GO:0002263,GO:0002274,GO:0002275,GO:0002283,GO:0002366,GO:0002376,GO:0002443,GO:0002444,GO:0002446,GO:0003674,GO:0005488,GO:0005515,GO:0005575,GO:0005622,GO:0005623,GO:0005737,GO:0005764,GO:0005765,GO:0005766,GO:0005773,GO:0005774,GO:0005886,GO:0006457,GO:0006810,GO:0006836,GO:0006887,GO:0006955,GO:0007154,GO:0007267,GO:0007268,GO:0007269,GO:0008021,GO:…	K09525-ko04141 Protein processing in endoplasmic reticulum	KOG0716-Molecular chaperone (DnaJ superfamily)[O]
LOC114352536	LOC114352536	NW_021131642.1[+]107184-111968	0	0	0	7	0.57381	0.386427	0	0	0	0	0	0	0	0	0	0	0	0	0	0	0	0	0	0	0	0	0	0	0	0	0	0	0	0	0	0	LOC114352536	lysyl oxidase homolog 1-like	-	-	-
LOC114352537	LOC114352537	NW_021131642.1[+]153102-158701	1404	63.6327	42.4085	1859	95.412	64.2543	2001	102.249	69.6532	2479	121.574	99.4699	2519	145.847	117.816	2604	110.739	93.4992	2288	105.337	89.0242	2769	117.018	94.7777	3115	129.211	106.518	4068	206.656	155.804	3850	175.256	136.734	3620	175.358	132.907	LOC114352537	malate dehydrogenase, mitochondrial-like	GO:0002165,GO:0003674,GO:0003824,GO:0005575,GO:0005622,GO:0005623,GO:0005737,GO:0005739,GO:0005759,GO:0006082,GO:0006091,GO:0006099,GO:0006101,GO:0006919,GO:0007275,GO:0007431,GO:0007435,GO:0007552,GO:0008150,GO:0008152,GO:0008219,GO:0009060,GO:0009653,GO:0009791,GO:0009886,GO:0009887,GO:0009893,GO:0009987,GO:0010604,GO:0010623,GO:0010941,GO:0010942,GO:0010950,GO:0010952,GO:0012501,GO:0015980,GO:…	K00026-ko00020 Citrate cycle (TCA cycle);ko00620 Pyruvate metabolism;ko00630 Glyoxylate and dicarboxylate metabolism;ko00710 Carbon fixation in photosynthetic organisms;ko00270 Cysteine and methionine metabolism	KOG1494-NAD-dependent malate dehydrogenase[C]
LOC114352534	LOC114352534	NW_021131642.1[+]144891-152153	10752	306.522	204.284	7132	230.203	155.028	7114	228.546	155.689	5439	167.748	137.248	4296	156.403	126.343	6133	163.965	138.439	7025	203.385	171.889	7791	206.97	167.634	7037	183.529	151.295	12438	397.28	299.522	13833	395.908	308.886	13130	399.867	303.068	LOC114352534	probable malate dehydrogenase, mitochondrial	GO:0002165,GO:0003674,GO:0003824,GO:0005575,GO:0005622,GO:0005623,GO:0005737,GO:0005739,GO:0005759,GO:0006082,GO:0006091,GO:0006099,GO:0006101,GO:0006919,GO:0007275,GO:0007431,GO:0007435,GO:0007552,GO:0008150,GO:0008152,GO:0008219,GO:0009060,GO:0009653,GO:0009791,GO:0009886,GO:0009887,GO:0009893,GO:0009987,GO:0010604,GO:0010623,GO:0010941,GO:0010942,GO:0010950,GO:0010952,GO:0012501,GO:0015980,GO:…	K00026-ko00020 Citrate cycle (TCA cycle);ko00620 Pyruvate metabolism;ko00630 Glyoxylate and dicarboxylate metabolism;ko00710 Carbon fixation in photosynthetic organisms;ko00270 Cysteine and methionine metabolism	KOG1494-NAD-dependent malate dehydrogenase[C]
LOC114352535	LOC114352535	NW_021130379.1[+]41912-51129	0	0	0	0	0	0	0	0	0	0	0	0	0	0	0	0	0	0	0	0	0	0	0	0	0	0	0	0	0	0	4	0.122874	0.095866	4	0.130747	0.099096	LOC114352535	ras-related protein Rab-37-like	GO:0000139,GO:0000166,GO:0000323,GO:0001775,GO:0001882,GO:0001883,GO:0002252,GO:0002263,GO:0002274,GO:0002275,GO:0002283,GO:0002366,GO:0002376,GO:0002443,GO:0002444,GO:0002446,GO:0002790,GO:0003674,GO:0003824,GO:0003924,GO:0005488,GO:0005525,GO:0005575,GO:0005622,GO:0005623,GO:0005737,GO:0005764,GO:0005765,GO:0005766,GO:0005768,GO:0005773,GO:0005774,GO:0005793,GO:0005794,GO:0005886,GO:0006810,GO:…	-	KOG0083-GTPase Rab26/Rab37, small G protein superfamily[R]
LOC114352532	LOC114352532	NW_021131641.1[+]45152-62857	6	0.402046	0.267947	0	0	0	8	0.54415	0.370682	9	0.619424	0.506802	3	0.219777	0.177536	23	1.44661	1.22141	0	0	0	7	0.393497	0.31871	0	0	0	9	0.630427	0.475299	17	1.10693	0.863625	9	0.633001	0.479765	LOC114352532	uncharacterized LOC114352532	-	-	-
LOC114352533	LOC114352533	NW_021131642.1[+]113344-121093	27	0.887975	0.591798	17	0.639662	0.430774	23	0.844085	0.575002	0	0	0	3	0.099557	0.080423	0	0	0	15	0.509308	0.430437	8	0.249997	0.202483	16	0.488119	0.40239	7	0.257424	0.19408	4	0.13444	0.104889	0	0	0	LOC114352533	GS homeobox 2-like isoform X1	-	-	-
LOC114352530	LOC114352530	NW_021130379.1[+]372084-375937	0	0	0	0	0	0	0	0	0	0	0	0	0	0	0	0	0	0	0	0	0	0	0	0	0	0	0	0	0	0	0	0	0	1	0.204549	0.155032	LOC114352530	uncharacterized LOC114352530	-	-	-
LOC114360804	LOC114360804	NW_021135414.1[-]170077-204052	418	6.56278	4.37382	422	7.50892	5.05681	477	8.43397	5.74534	18	0.294836	0.24123	13	0.255666	0.206528	4	0.057223	0.048314	82	1.29521	1.09464	115	1.67812	1.35918	76	1.09099	0.899374	112	1.96933	1.48474	110	1.72869	1.34872	126	2.10392	1.59461	LOC114360804	coronin-6-like	GO:0000147,GO:0001667,GO:0001725,GO:0001755,GO:0001772,GO:0001775,GO:0001776,GO:0001845,GO:0001891,GO:0001894,GO:0001906,GO:0001909,GO:0001932,GO:0001933,GO:0001952,GO:0001953,GO:0002228,GO:0002252,GO:0002260,GO:0002263,GO:0002285,GO:0002323,GO:0002366,GO:0002376,GO:0002443,GO:0002449,GO:0002520,GO:0002521,GO:0002682,GO:0002684,GO:0002694,GO:0002696,GO:0003674,GO:0003779,GO:0003785,GO:0005488,GO:…	-	KOG0303-Actin-binding protein Coronin, contains WD40 repeats[Z]
Trnap-ugg_16	Trnap-ugg	NW_021133063.1[-]212736-212807	0	0	0	0	0	0	0	0	0	0	0	0	0	0	0	0	0	0	0	0	0	0	0	0	0	0	0	0	0	0	0	0	0	0	0	0	Trnap-ugg_16	tRNA-Pro	-	-	-
LOC114360809	LOC114360809	NW_021135414.1[+]263308-282499	183	2.9174	1.94432	149	2.68893	1.81083	105	1.87995	1.28065	2	0.034342	0.028098	10	0.193236	0.156097	5	0.074429	0.062842	29	0.455965	0.385354	33	0.489978	0.396855	12	0.168069	0.138551	37	0.646599	0.487491	56	0.890477	0.694748	76	1.28676	0.975261	LOC114360809	probable Rho GTPase-activating protein CG5521	GO:0003674,GO:0005096,GO:0005488,GO:0005515,GO:0005575,GO:0005622,GO:0005623,GO:0005634,GO:0005737,GO:0005829,GO:0005886,GO:0006355,GO:0007154,GO:0007165,GO:0007264,GO:0007265,GO:0008047,GO:0008150,GO:0009889,GO:0009987,GO:0010468,GO:0010556,GO:0016020,GO:0019219,GO:0019222,GO:0023052,GO:0030234,GO:0030695,GO:0031323,GO:0031326,GO:0032484,GO:0032879,GO:0032880,GO:0035556,GO:0043085,GO:0043087,GO:…	-	KOG3686-Rap1-GTPase-activating protein (Rap1GAP)[T]
LOC114360808	LOC114360808	NW_021130561.1[+]510606-512438	183	6.6435	4.42761	243	9.99989	6.73433	229	9.38367	6.39228	116	4.53676	3.7119	112	5.17998	4.18441	160	5.44136	4.59426	158	5.81931	4.91813	206	6.9875	5.65948	193	6.42682	5.29807	85	3.44073	2.59407	85	3.07594	2.39984	62	2.40248	1.82089	LOC114360808	uncharacterized LOC114360808	-	-	-
LOC114365905	LOC114365905	NW_021137919.1[-]889858-891110	18	0.636557	0.424239	33	1.32442	0.891916	15	0.575979	0.392365	56	2.13503	1.74685	38	1.7104	1.38166	65	2.14882	1.8143	14	0.477661	0.40369	16	0.504232	0.4084	32	1.02887	0.848169	30	1.17932	0.889123	37	1.31978	1.02969	29	1.09906	0.833	LOC114365905	uncharacterized LOC114365905	-	-	-
LOC114352538	LOC114352538	NW_021131642.1[-]169892-204214	1010	8.56351	5.70722	485	4.65216	3.13296	513	4.90089	3.33856	23	0.205081	0.167794	28	0.295001	0.238303	20	0.155716	0.131475	99	0.847629	0.716365	127	1.00315	0.812494	110	0.853033	0.703214	158	1.49568	1.12764	216	1.8376	1.43369	254	2.30093	1.74393	LOC114352538	uncharacterized LOC114352538	-	K04650-ko04350 TGF-beta signaling pathway;ko04919 Thyroid hormone signaling pathway;ko05202 Transcriptional misregulation in cancer;ko01522 Endocrine resistance	-
LOC114357963	LOC114357963	NW_021133785.1[-]656837-688750	1487	10.9957	7.32816	1496	12.5275	8.4365	1593	13.2744	9.04268	646	5.16386	4.22498	552	5.20711	4.20632	550	3.81071	3.21746	646	4.85075	4.09956	1068	7.35557	5.9576	1045	7.06964	5.82799	756	6.26322	4.72204	737	5.46901	4.26691	799	6.31028	4.78269	LOC114357963	regulatory-associated protein of mTOR	GO:0000003,GO:0000182,GO:0000323,GO:0001016,GO:0001025,GO:0001030,GO:0001031,GO:0001032,GO:0001067,GO:0001101,GO:0001156,GO:0001558,GO:0001932,GO:0001933,GO:0001934,GO:0001936,GO:0001938,GO:0002119,GO:0002164,GO:0002165,GO:0002791,GO:0002792,GO:0003006,GO:0003674,GO:0003676,GO:0003677,GO:0003690,GO:0004857,GO:0004860,GO:0005488,GO:0005515,GO:0005575,GO:0005622,GO:0005623,GO:0005634,GO:0005654,GO:…	K07204-ko04151 PI3K-Akt signaling pathway;ko04152 AMPK signaling pathway;ko04150 mTOR signaling pathway;ko04140 Autophagy - animal;ko04138 Autophagy - yeast;ko04136 Autophagy - other;ko04910 Insulin signaling pathway;ko04211 Longevity regulating pathway;ko04213 Longevity regulating pathway - multiple species;ko04714 Thermogenesis;ko05206 MicroRNAs in cancer;ko05131 Shigellosis	KOG1517-Guanine nucleotide binding protein MIP1[D]
LOC114364730	LOC114364730	NW_021137703.1[-]1096149-1107530	3568	46.7888	31.1827	4109	61.0056	41.0837	4177	61.7346	42.0545	677	9.60187	7.85609	617	10.3295	8.34421	743	9.13251	7.71078	2486	33.1092	27.9819	3342	40.8356	33.0745	2916	34.9789	28.8355	704	10.3376	7.79387	821	10.8004	8.42647	860	12.0391	9.12467	LOC114364730	integrator complex subunit 2	GO:0000428,GO:0005575,GO:0005622,GO:0005623,GO:0005634,GO:0005654,GO:0005737,GO:0006139,GO:0006351,GO:0006366,GO:0006396,GO:0006725,GO:0006807,GO:0008150,GO:0008152,GO:0009058,GO:0009059,GO:0009301,GO:0009987,GO:0010467,GO:0016070,GO:0016073,GO:0016180,GO:0016591,GO:0018130,GO:0019438,GO:0030880,GO:0031123,GO:0031974,GO:0031981,GO:0032039,GO:0032774,GO:0032991,GO:0034470,GO:0034472,GO:0034641,GO:…	-	-
LOC114364741	LOC114364741	NW_021137703.1[-]1258600-1263400	486	5.07304	3.38097	530	6.2585	4.21473	446	5.24334	3.57183	31	0.350297	0.286607	25	0.322748	0.260717	23	0.219354	0.185205	169	1.79075	1.51343	286	2.78067	2.25218	348	3.31804	2.73529	69	0.806043	0.607701	56	0.586885	0.457886	73	0.813029	0.616212	LOC114364741	uncharacterized LOC114364741	-	-	-
LOC114359107	LOC114359107	NW_021134474.1[-]286292-303065	1126	25.6383	17.0868	781	19.2401	12.9571	859	21.0113	14.3132	63	1.36679	1.11828	69	1.64088	1.32551	87	1.85709	1.56798	442	10.1782	8.60204	548	11.654	9.43907	496	9.86511	8.13248	132	2.94053	2.21696	81	1.48148	1.15585	153	3.23919	2.45505	LOC114359107	uncharacterized protein LOC114359107 isoform X1	-	-	-
LOC114359286	LOC114359286	NW_021134519.1[+]346747-358572	0	0	0	0	0	0	0	0	0	2	0.059628	0.048787	0	0	0	3	0.087132	0.073568	0	0	0	0	0	0	0	0	0	2	0.081485	0.061434	1	0.025159	0.019629	0	0	0	LOC114359286	uncharacterized LOC114359286	-	-	-
LOC114363846	LOC114363846	NW_021137555.1[+]523624-532274	930	10.6563	7.10195	1366	17.5182	11.7974	1108	14.0876	9.59666	901	11.1683	9.13774	773	10.634	8.59016	855	8.63582	7.29141	626	7.15932	6.05063	969	10.3498	8.38275	983	10.3039	8.49421	971	12.116	9.13462	918	10.1868	7.94768	902	10.7292	8.13189	LOC114363846	thioredoxin, mitochondrial isoform X1	GO:0003674,GO:0003824,GO:0005575,GO:0005622,GO:0005623,GO:0005737,GO:0005739,GO:0008150,GO:0008152,GO:0015036,GO:0016491,GO:0016667,GO:0043226,GO:0043227,GO:0043229,GO:0043231,GO:0044424,GO:0044444,GO:0044464,GO:0055114	-	KOG0910-Thioredoxin-like protein[O]
LOC114365904	LOC114365904	NW_021137919.1[+]1026937-1055672	1188	18.2197	12.1426	1296	22.4923	15.1472	1442	24.9195	16.9755	1666	27.6267	22.6037	1360	26.6212	21.5047	1501	21.5783	18.219	605	9.4072	7.9504	801	11.4416	9.26706	763	10.6979	8.819	1775	30.4905	22.9878	1726	26.5622	20.7237	1729	28.3264	21.4692	LOC114365904	hexokinase-2-like	-	K00844-ko00010 Glycolysis / Gluconeogenesis;ko00051 Fructose and mannose metabolism;ko00052 Galactose metabolism;ko00500 Starch and sucrose metabolism;ko00520 Amino sugar and nucleotide sugar metabolism;ko00521 Streptomycin biosynthesis;ko00524 Neomycin, kanamycin and gentamicin biosynthesis;ko04066 HIF-1 signaling pathway;ko04910 Insulin signaling pathway;ko04973 Carbohydrate digestion and absor…	KOG1369-Hexokinase[G]
LOC114364733	LOC114364733	NW_021137703.1[+]570932-576740	1117	13.6334	9.08608	1412	19.508	13.1375	1491	20.5156	13.9755	252	3.31688	2.71381	271	4.21968	3.40868	255	2.90868	2.45586	395	4.8856	4.12902	556	6.32192	5.1204	552	6.16274	5.08037	274	3.73453	2.81558	255	3.1218	2.43562	259	3.37093	2.5549	LOC114364733	zinc transporter 7	GO:0000041,GO:0000139,GO:0003674,GO:0005215,GO:0005385,GO:0005488,GO:0005575,GO:0005622,GO:0005623,GO:0005737,GO:0005794,GO:0005886,GO:0006810,GO:0006811,GO:0006812,GO:0006829,GO:0006873,GO:0006875,GO:0006882,GO:0006950,GO:0008150,GO:0008270,GO:0008324,GO:0009636,GO:0009987,GO:0010035,GO:0010038,GO:0010043,GO:0010312,GO:0012505,GO:0015075,GO:0015318,GO:0016020,GO:0016323,GO:0019725,GO:0022857,GO:…	-	KOG1484-Putative Zn2+ transporter MSC2 (cation diffusion facilitator superfamily)[P]
Trnas-gcu_6	Trnas-gcu	NW_021133230.1[+]412954-413035	0	0	0	0	0	0	0	0	0	0	0	0	0	0	0	0	0	0	0	0	0	0	0	0	0	0	0	0	0	0	0	0	0	0	0	0	Trnas-gcu_6	tRNA-Ser	-	-	-
LOC114356394	LOC114356394	NW_021133039.1[+]55494-148559	38835	314.374	209.517	23316	213.705	143.917	22549	205.725	140.143	8221	71.9948	58.9049	6879	71.107	57.4405	8522	64.7007	54.6282	13297	109.315	92.3863	15091	113.847	92.2095	13471	99.7705	82.2477	8714	79.0313	59.5841	9642	78.3637	61.1391	9818	84.9048	64.3511	LOC114356394	COPII coat assembly protein sec16-like	-	-	KOG0698-Serine/threonine protein phosphatase[T]
LOC114365907	LOC114365907	NW_021137919.1[-]793224-794672	56	1.70305	1.13501	25	0.861283	0.580023	34	1.1832	0.806014	316	10.5418	8.62516	228	8.9902	7.26232	317	9.18458	7.75474	38	1.17494	0.992992	25	0.707968	0.573414	45	1.27218	1.04875	189	6.54238	4.9325	244	7.55529	5.89461	229	7.55387	5.72524	LOC114365907	retinol dehydrogenase 13-like	-	-	KOG1208-Dehydrogenases with different specificities (related to short-chain alcohol dehydrogenases)[Q]
LOC114350292	LOC114350292	NW_021131099.1[+]329425-330760	0	0	0	0	0	0	0	0	0	20	0.980219	0.801998	12	0.689625	0.557082	16	0.661679	0.55867	0	0	0	0	0	0	0	0	0	4	0.203027	0.153068	11	0.50001	0.390106	11	0.532372	0.403496	LOC114350292	chymotrypsinogen B-like	-	-	KOG3627-Trypsin[E]
LOC114364732	LOC114364732	NW_021137703.1[+]1112652-1134253	78	0.520724	0.34704	159	1.21044	0.815159	163	1.27178	0.866353	276	2.00728	1.64233	351	3.01419	2.43488	287	1.80973	1.528	75	0.513688	0.434138	126	0.814713	0.659871	125	0.770421	0.635111	398	3.09097	2.33038	288	2.00645	1.56542	343	2.5423	1.92686	LOC114364732	adenylate cyclase type 3	GO:0000003,GO:0003008,GO:0003014,GO:0003091,GO:0003674,GO:0003824,GO:0004016,GO:0004383,GO:0005575,GO:0005622,GO:0005623,GO:0005634,GO:0005737,GO:0005794,GO:0005829,GO:0005886,GO:0005887,GO:0005929,GO:0006139,GO:0006163,GO:0006164,GO:0006171,GO:0006182,GO:0006725,GO:0006753,GO:0006793,GO:0006796,GO:0006807,GO:0006928,GO:0007154,GO:0007165,GO:0007186,GO:0007187,GO:0007188,GO:0007189,GO:0007190,GO:…	K08043-ko00230 Purine metabolism;ko04015 Rap1 signaling pathway;ko04371 Apelin signaling pathway;ko04020 Calcium signaling pathway;ko04072 Phospholipase D signaling pathway;ko04024 cAMP signaling pathway;ko04022 cGMP-PKG signaling pathway;ko04114 Oocyte meiosis;ko04540 Gap junction;ko04611 Platelet activation;ko04062 Chemokine signaling pathway;ko04911 Insulin secretion;ko04923 Regulation of lipo…	KOG3619-Adenylate/guanylate cyclase[C]
LOC114359288	LOC114359288	NW_021134533.1[+]341-1907	189	14.8483	9.89579	114	10.1359	6.82595	134	11.8562	8.07662	55	4.62932	3.78763	45	4.43714	3.58434	48	3.51258	2.96575	157	12.498	10.5626	172	12.5472	10.1625	165	11.824	9.74731	49	4.28224	3.22851	52	4.09742	3.19679	40	3.2932	2.49599	LOC114359288	ral GTPase-activating protein subunit beta-like	GO:0003674,GO:0005096,GO:0005488,GO:0005515,GO:0005575,GO:0005622,GO:0005623,GO:0005737,GO:0005829,GO:0007154,GO:0007165,GO:0007264,GO:0007265,GO:0007275,GO:0007568,GO:0008047,GO:0008150,GO:0008340,GO:0009987,GO:0010259,GO:0023052,GO:0030234,GO:0030695,GO:0032484,GO:0032501,GO:0032502,GO:0032879,GO:0032880,GO:0035556,GO:0043085,GO:0043087,GO:0043547,GO:0044093,GO:0044424,GO:0044444,GO:0044464,GO:…	-	-
LOC114365700	LOC114365700	NW_021130308.1[+]555-8447	1152	20.4635	13.638	820	16.4889	11.1043	834	16.6947	11.3727	115	2.21042	1.80853	109	2.47113	1.99619	118	1.95753	1.65279	565	10.1955	8.61666	691	11.4409	9.26646	725	11.784	9.71433	184	3.6557	2.75615	197	3.50074	2.73127	193	3.65497	2.77018	LOC114365700	MAGUK p55 subfamily member 2	GO:0003008,GO:0003674,GO:0003824,GO:0004385,GO:0005488,GO:0005515,GO:0005575,GO:0005622,GO:0005623,GO:0005856,GO:0005886,GO:0005911,GO:0005918,GO:0006139,GO:0006163,GO:0006725,GO:0006753,GO:0006793,GO:0006796,GO:0006807,GO:0007043,GO:0007154,GO:0007165,GO:0007166,GO:0007267,GO:0007268,GO:0007275,GO:0007424,GO:0008150,GO:0008152,GO:0009058,GO:0009116,GO:0009117,GO:0009119,GO:0009123,GO:0009126,GO:…	-	KOG0609-Calcium/calmodulin-dependent serine protein kinase/membrane-associated guanylate kinase[T]
LOC114363844	LOC114363844	NW_021137555.1[-]532541-564001	564	5.784	3.85479	1046	12.16	8.18905	970	11.2269	7.64791	570	6.32444	5.17455	542	7.10308	5.7379	621	5.97512	5.04493	798	8.31575	7.02797	1404	13.4369	10.8832	1504	14.1288	11.6473	583	6.7024	5.05315	476	4.90629	3.82787	430	4.70838	3.56858	LOC114363844	uncharacterized LOC114363844	GO:0005575,GO:0005622,GO:0005623,GO:0005737,GO:0005783,GO:0006996,GO:0007029,GO:0007154,GO:0007165,GO:0007166,GO:0007219,GO:0008150,GO:0009987,GO:0010256,GO:0012505,GO:0016043,GO:0023052,GO:0043226,GO:0043227,GO:0043229,GO:0043231,GO:0044424,GO:0044444,GO:0044464,GO:0050789,GO:0050794,GO:0050896,GO:0051716,GO:0065007,GO:0071840	-	-
LOC114363561	LOC114363561	NW_021137412.1[-]202192-203390	0	0	0	0	0	0	0	0	0	1276	136.355	111.564	1106	139.537	112.718	1682	155.801	131.546	0	0	0	0	0	0	0	0	0	1900	210.321	158.567	2063	204.589	159.62	1809	190.902	144.688	LOC114363561	pheromone-binding protein-like	-	-	-
LOC114361813	LOC114361813	NW_021136240.1[+]357832-359283	4626	142.688	95.0955	4351	151.941	102.323	3743	130.123	88.6414	130	4.3356	3.54731	89	3.50099	2.82812	116	3.33782	2.81819	3411	106.841	90.2953	4044	116.252	94.1572	4501	127.008	104.701	167	5.7451	4.33141	141	4.36477	3.40538	166	5.45128	4.13164	LOC114361813	U3 small nucleolar RNA-interacting protein 2	GO:0003674,GO:0003676,GO:0003723,GO:0005488,GO:0005575,GO:0005622,GO:0005623,GO:0005634,GO:0005654,GO:0005730,GO:0005732,GO:0006139,GO:0006364,GO:0006396,GO:0006725,GO:0006807,GO:0008150,GO:0008152,GO:0009987,GO:0010467,GO:0016070,GO:0016072,GO:0022613,GO:0030515,GO:0030684,GO:0031428,GO:0031974,GO:0031981,GO:0032040,GO:0032991,GO:0034470,GO:0034511,GO:0034641,GO:0034660,GO:0042254,GO:0043170,GO:…	-	KOG0299-U3 snoRNP-associated protein (contains WD40 repeats)[A]
LOC114353919	LOC114353919	NW_021132101.1[-]1362161-1366393	1327	14.303	9.53234	1753	21.3901	14.4049	1780	21.6183	14.7267	145	1.68054	1.37499	153	2.09422	1.69172	151	1.51986	1.28325	1299	14.2157	12.0142	1619	16.2578	13.1679	1794	17.6862	14.58	259	3.11823	2.35093	202	2.17943	1.70039	195	2.23758	1.69591	LOC114353919	tetratricopeptide repeat protein 37	GO:0000288,GO:0000291,GO:0000785,GO:0000956,GO:0005575,GO:0005622,GO:0005623,GO:0005634,GO:0005654,GO:0005694,GO:0005737,GO:0005829,GO:0006139,GO:0006401,GO:0006402,GO:0006725,GO:0006807,GO:0008150,GO:0008152,GO:0009056,GO:0009057,GO:0009892,GO:0009987,GO:0010468,GO:0010605,GO:0010629,GO:0016070,GO:0016071,GO:0019222,GO:0019439,GO:0031974,GO:0031981,GO:0032991,GO:0034641,GO:0034655,GO:0035327,GO:…	K12600-ko03018 RNA degradation	KOG1127-TPR repeat-containing protein[A]
LOC114353918	LOC114353918	NW_021132101.1[-]614022-644499	1306	13.5252	9.01397	1809	21.1835	14.2658	774	9.02286	6.14649	93	1.02749	0.840677	74	0.974476	0.787186	95	0.911864	0.769907	251	2.63242	2.22476	353	3.39701	2.75138	268	2.53207	2.08736	849	9.82214	7.40522	353	3.69426	2.88225	302	3.33724	2.52937	LOC114353918	double-strand-break repair protein rad21 homolog isoform X1	GO:0000003,GO:0000070,GO:0000228,GO:0000278,GO:0000280,GO:0000775,GO:0000785,GO:0000792,GO:0000793,GO:0000794,GO:0000795,GO:0000798,GO:0000819,GO:0000981,GO:0001228,GO:0003674,GO:0003676,GO:0003677,GO:0003682,GO:0003684,GO:0003700,GO:0005488,GO:0005575,GO:0005622,GO:0005623,GO:0005634,GO:0005654,GO:0005694,GO:0005700,GO:0005705,GO:0005721,GO:0005737,GO:0005829,GO:0006139,GO:0006259,GO:0006281,GO:…	K06670-ko04110 Cell cycle;ko04111 Cell cycle - yeast	KOG1213-Sister chromatid cohesion complex Cohesin, subunit RAD21/SCC1[D]
LOC114365906	LOC114365906	NW_021137919.1[+]853170-869308	0	0	0	3	0.089922	0.060557	0	0	0	0	0	0	0	0	0	0	0	0	0	0	0	0	0	0	0	0	0	5	0.160524	0.121024	0	0	0	7	0.213422	0.161757	LOC114365906	fez family zinc finger protein erm-like	GO:0000122,GO:0000902,GO:0000904,GO:0000976,GO:0000977,GO:0000978,GO:0000981,GO:0000982,GO:0000987,GO:0001012,GO:0001067,GO:0001078,GO:0001227,GO:0001228,GO:0001709,GO:0001764,GO:0003002,GO:0003674,GO:0003676,GO:0003677,GO:0003682,GO:0003690,GO:0003700,GO:0005488,GO:0005515,GO:0005575,GO:0005622,GO:0005623,GO:0005634,GO:0005737,GO:0005829,GO:0006139,GO:0006351,GO:0006355,GO:0006357,GO:0006366,GO:…	-	KOG2462-C2H2-type Zn-finger protein[K]
LOC114353913	LOC114353913	NW_021132101.1[+]700936-748432	2743	27.2584	18.1666	2436	27.6456	18.6177	3400	37.4235	25.4934	528	5.36479	4.38938	611	7.42509	5.99802	565	5.04263	4.25761	848	8.79382	7.432	1205	11.7129	9.48676	1277	11.5422	9.51507	733	8.03085	6.05471	708	7.36143	5.74337	849	8.9916	6.81493	LOC114353913	tyrosine-protein kinase Fer isoform X1	GO:0000226,GO:0000278,GO:0000302,GO:0000902,GO:0000904,GO:0001578,GO:0001700,GO:0001932,GO:0002009,GO:0002237,GO:0002376,GO:0002682,GO:0002683,GO:0002684,GO:0002694,GO:0002695,GO:0002697,GO:0002698,GO:0002699,GO:0002703,GO:0002764,GO:0002768,GO:0002886,GO:0003674,GO:0003779,GO:0003824,GO:0004672,GO:0004713,GO:0004715,GO:0005102,GO:0005154,GO:0005488,GO:0005515,GO:0005543,GO:0005575,GO:0005622,GO:…	-	KOG0194-Protein tyrosine kinase[T]
LOC114353912	LOC114353912	NW_021132101.1[-]868645-871682	136	4.00488	2.66908	139	4.65487	3.13478	143	4.74908	3.23514	133	4.22844	3.45963	99	3.72522	3.00925	120	3.31671	2.80037	74	2.20863	1.8666	107	2.9523	2.3912	65	1.75756	1.44888	148	4.88268	3.6812	137	4.07218	3.1771	142	4.49883	3.40976	LOC114353912	myeloid differentiation primary response protein MyD88-A-like isoform X1	GO:0000165,GO:0001775,GO:0001816,GO:0001817,GO:0001819,GO:0001885,GO:0001932,GO:0001934,GO:0002064,GO:0002218,GO:0002221,GO:0002224,GO:0002225,GO:0002237,GO:0002238,GO:0002250,GO:0002252,GO:0002253,GO:0002263,GO:0002274,GO:0002275,GO:0002283,GO:0002366,GO:0002376,GO:0002440,GO:0002443,GO:0002449,GO:0002460,GO:0002682,GO:0002684,GO:0002685,GO:0002694,GO:0002696,GO:0002697,GO:0002699,GO:0002700,GO:…	K04729-ko04010 MAPK signaling pathway;ko04064 NF-kappa B signaling pathway;ko04620 Toll-like receptor signaling pathway;ko04624 Toll and Imd signaling pathway;ko04621 NOD-like receptor signaling pathway;ko05235 PD-L1 expression and PD-1 checkpoint pathway in cancer;ko05170 Human immunodeficiency virus 1 infection;ko05161 Hepatitis B;ko05171 Coronavirus disease - COVID-19;ko05164 Influenza A;ko051…	-
LOC114353911	LOC114353911	NW_021130422.1[+]214369-217286	6	0.129624	0.086389	8	0.228707	0.154021	8	0.205803	0.140196	4	0.104926	0.085848	2	0.065363	0.052801	5	0.1184	0.099968	7	0.167011	0.141147	28	0.66444	0.538159	27	0.628146	0.517824	24	0.686603	0.517651	31	0.794278	0.619694	15	0.39538	0.299667	LOC114353911	putative nuclease HARBI1	-	-	KOG4585-Predicted transposase[L]
LOC114353910	LOC114353910	NW_021132101.1[-]797431-860160	23472	421.871	281.159	16039	326.364	219.787	14670	297.609	202.735	16021	222.757	182.256	13623	252.315	203.821	17938	238.307	201.207	14398	263.45	222.652	15866	268.541	217.503	15759	268.929	221.696	16677	252.146	190.101	17417	234.658	183.079	17314	245.274	185.898	LOC114353910	CTD kinase subunit alpha isoform X5	GO:0000003,GO:0001101,GO:0001654,GO:0001745,GO:0001751,GO:0001754,GO:0002682,GO:0002683,GO:0002790,GO:0003002,GO:0003006,GO:0003674,GO:0003824,GO:0004672,GO:0004674,GO:0004713,GO:0004715,GO:0005488,GO:0005515,GO:0005575,GO:0005622,GO:0005623,GO:0005634,GO:0005654,GO:0005737,GO:0005783,GO:0006109,GO:0006111,GO:0006464,GO:0006468,GO:0006793,GO:0006796,GO:0006807,GO:0006810,GO:0006996,GO:0007049,GO:…	-	KOG0671-LAMMER dual specificity kinases[T]
LOC114353917	LOC114353917	NW_021132101.1[-]677819-695607	35135	562.435	374.839	28911	523.988	352.875	28750	518.695	353.342	2846	49.2849	40.324	2374	48.5269	39.2002	2911	43.6972	36.8945	17317	281.521	237.925	21052	314.061	254.372	20115	294.606	242.864	3520	63.1233	47.5906	3838	61.6786	48.1214	3845	65.7488	49.8324	LOC114353917	eukaryotic translation initiation factor 4B	GO:0001731,GO:0002181,GO:0002183,GO:0003674,GO:0003676,GO:0003723,GO:0003725,GO:0003727,GO:0003729,GO:0003743,GO:0003824,GO:0004386,GO:0005488,GO:0005575,GO:0005622,GO:0005623,GO:0005737,GO:0005829,GO:0005844,GO:0006412,GO:0006413,GO:0006417,GO:0006446,GO:0006518,GO:0006807,GO:0008135,GO:0008150,GO:0008152,GO:0008283,GO:0009058,GO:0009059,GO:0009889,GO:0009987,GO:0010467,GO:0010468,GO:0010556,GO:…	K03258-ko04151 PI3K-Akt signaling pathway;ko04150 mTOR signaling pathway;ko05205 Proteoglycans in cancer	-
LOC114353916	LOC114353916	NW_021130422.1[-]217390-219083	0	0	0	0	0	0	0	0	0	0	0	0	0	0	0	0	0	0	0	0	0	12	0.384879	0.31173	9	0.266296	0.219526	2	0.050693	0.038219	0	0	0	0	0	0	LOC114353916	uncharacterized LOC114353916	GO:0000003,GO:0000976,GO:0000977,GO:0000981,GO:0001012,GO:0001067,GO:0001158,GO:0001228,GO:0001667,GO:0001763,GO:0002009,GO:0002064,GO:0002065,GO:0002066,GO:0003002,GO:0003006,GO:0003674,GO:0003676,GO:0003677,GO:0003690,GO:0003700,GO:0003723,GO:0003729,GO:0003730,GO:0005488,GO:0005515,GO:0005575,GO:0005622,GO:0005623,GO:0005634,GO:0005737,GO:0006139,GO:0006351,GO:0006355,GO:0006357,GO:0006366,GO:…	-	-
LOC114353915	LOC114353915	NW_021132101.1[-]748580-751691	1733	73.9973	49.316	1659	80.1916	54.0043	1730	83.2403	56.7045	382	17.625	14.4205	302	16.4567	13.2938	470	18.8176	15.8881	2163	93.7935	79.2686	2181	86.7937	70.298	2170	84.758	69.8718	401	19.1722	14.4545	479	20.5106	16.0023	413	18.8031	14.2512	LOC114353915	translation initiation factor eIF-2B subunit alpha	GO:0000166,GO:0001882,GO:0001883,GO:0002253,GO:0002376,GO:0002429,GO:0002682,GO:0002684,GO:0002757,GO:0002764,GO:0002768,GO:0003674,GO:0003676,GO:0003723,GO:0003743,GO:0005488,GO:0005515,GO:0005525,GO:0005575,GO:0005622,GO:0005623,GO:0005737,GO:0005829,GO:0005850,GO:0005851,GO:0005886,GO:0006412,GO:0006413,GO:0006518,GO:0006807,GO:0006950,GO:0007154,GO:0007165,GO:0007166,GO:0007275,GO:0007399,GO:…	K03239-ko05168 Herpes simplex virus 1 infection	KOG1466-Translation initiation factor 2B, alpha subunit (eIF-2Balpha/GCN3)[J]
LOC114353914	LOC114353914	NW_021132101.1[+]753721-796719	7924	85.5568	57.02	8790	107.099	72.125	8956	108.756	74.0858	9379	109.1	89.2634	8603	118.126	95.4228	8801	88.7691	74.9497	2230	24.3409	20.5715	3082	30.8889	25.0182	3112	30.6101	25.234	9717	117.081	88.2711	9515	102.787	80.1941	9267	106.517	80.7316	LOC114353914	NADP-dependent malic enzyme-like isoform X1	GO:0003674,GO:0003824,GO:0004470,GO:0004473,GO:0005575,GO:0005622,GO:0005623,GO:0005737,GO:0005739,GO:0005829,GO:0006082,GO:0006090,GO:0006108,GO:0007275,GO:0007568,GO:0008150,GO:0008152,GO:0008340,GO:0009987,GO:0010259,GO:0010941,GO:0016491,GO:0016614,GO:0016615,GO:0016616,GO:0019752,GO:0030431,GO:0032501,GO:0032502,GO:0032787,GO:0043226,GO:0043227,GO:0043229,GO:0043231,GO:0043436,GO:0043648,GO:…	K00029-ko00620 Pyruvate metabolism;ko00710 Carbon fixation in photosynthetic organisms;ko03320 PPAR signaling pathway	KOG1257-NADP+-dependent malic enzyme[C]
LOC114364735	LOC114364735	NW_021137703.1[+]607275-612535	514	15.5903	10.3902	481	16.4628	11.0867	535	18.259	12.4383	10	0.293668	0.240275	0	0	0	2	0.051224	0.043249	74	2.36371	1.99767	80	2.17835	1.76434	76	2.08393	1.71792	51	1.65755	1.24968	52	1.41227	1.10185	50	1.44646	1.0963	LOC114364735	uncharacterized LOC114364735, transcript variant X1	-	-	-
Trnas-gcu_4	Trnas-gcu	NW_021130949.1[+]1053100-1053181	2	0.596788	0.397734	0	0	0	0	0	0	0	0	0	0	0	0	0	0	0	0	0	0	0	0	0	0	0	0	0	0	0	0	0	0	0	0	0	Trnas-gcu_4	tRNA-Ser	-	-	-
LOC114352398	LOC114352398	NW_021131590.1[+]282849-296881	2108	64.9718	43.3009	1307	45.5962	30.7063	1323	45.9376	31.2933	235	7.80836	6.38867	139	5.46675	4.41607	228	6.56478	5.54279	1134	35.4952	29.9984	1368	39.2722	31.8083	1285	36.2229	29.861	473	16.3042	12.2922	424	13.1079	10.2268	425	13.9934	10.6059	LOC114352398	plastin-3	GO:0001501,GO:0001726,GO:0001775,GO:0001891,GO:0001951,GO:0002065,GO:0002102,GO:0002252,GO:0002263,GO:0002285,GO:0002286,GO:0002366,GO:0002376,GO:0003008,GO:0003674,GO:0003779,GO:0005102,GO:0005178,GO:0005198,GO:0005200,GO:0005488,GO:0005509,GO:0005515,GO:0005575,GO:0005622,GO:0005623,GO:0005737,GO:0005829,GO:0005856,GO:0005884,GO:0005886,GO:0005903,GO:0005912,GO:0005924,GO:0005925,GO:0005938,GO:…	-	KOG0046-Ca2+-binding actin-bundling protein (fimbrin/plastin), EF-Hand protein superfamily[Z]
LOC114352399	LOC114352399	NW_021131590.1[-]263168-267715	35	0.725054	0.483218	8	0.183013	0.123248	25	0.578565	0.394126	0	0	0	3	0.08127	0.06565	0	0	0	0	0	0	0	0	0	4	0.077505	0.063893	16	0.362045	0.272957	13	0.256703	0.200279	13	0.294001	0.222829	LOC114352399	uncharacterized LOC114352399	-	-	-
LOC114356369	LOC114356369	NW_021133039.1[-]76455-79716	45	0.618026	0.411888	22	0.344459	0.231973	18	0.272221	0.185441	2	0.029929	0.024488	0	0	0	1	0.013017	0.01099	0	0	0	9	0.115424	0.093487	7	0.080691	0.066519	13	0.197792	0.149121	18	0.250627	0.195538	20	0.292042	0.221345	LOC114356369	uncharacterized LOC114356369	-	-	-
LOC114356368	LOC114356368	NW_021133039.1[-]49654-50876	4353	219.877	146.539	5260	300.816	202.581	5590	318.268	216.808	625	34.1088	27.9072	572	36.8958	29.8046	634	30.0152	25.3425	4745	243.396	205.703	5459	256.998	208.154	5679	262.458	216.362	735	41.5971	31.3614	731	37.0308	28.8914	699	37.7244	28.5921	LOC114356368	ADP-ribosylation factor-like protein 6-interacting protein 1	GO:0001505,GO:0002036,GO:0002038,GO:0003674,GO:0005488,GO:0005515,GO:0005575,GO:0005622,GO:0005623,GO:0005737,GO:0005783,GO:0005784,GO:0005789,GO:0005791,GO:0005829,GO:0006605,GO:0006612,GO:0006613,GO:0006810,GO:0006886,GO:0006996,GO:0007029,GO:0008104,GO:0008150,GO:0009892,GO:0009987,GO:0010256,GO:0010466,GO:0010605,GO:0010941,GO:0010951,GO:0010958,GO:0012505,GO:0015031,GO:0015833,GO:0016020,GO:…	-	-
LOC114352392	LOC114352392	NW_021131589.1[-]24756-30457	113	2.70656	1.80381	130	3.52159	2.37158	145	3.89038	2.65018	230	5.9637	4.8794	235	7.17083	5.79263	184	4.13852	3.49424	173	4.89851	4.13993	199	4.43833	3.5948	217	4.7578	3.92218	266	7.47146	5.63297	307	7.38604	5.76256	237	6.04475	4.58145	LOC114352392	solute carrier family 22 member 5 isoform X2	GO:0003674,GO:0005215,GO:0005575,GO:0005623,GO:0005886,GO:0005887,GO:0006810,GO:0006811,GO:0006820,GO:0008150,GO:0008509,GO:0008514,GO:0015075,GO:0015711,GO:0016020,GO:0016021,GO:0022857,GO:0031224,GO:0031226,GO:0034220,GO:0044425,GO:0044459,GO:0044464,GO:0051179,GO:0051234,GO:0055085,GO:0071702,GO:0071944,GO:0098656	-	KOG0255-Synaptic vesicle transporter SVOP and related transporters (major facilitator superfamily)[R]
LOC114352393	LOC114352393	NW_021131589.1[+]22921-24522	39	1.07008	0.713165	56	1.76789	1.19057	44	1.37102	0.93396	13	0.378637	0.309794	15	0.513323	0.414665	14	0.343441	0.289975	27	0.749284	0.633249	19	0.494542	0.400551	35	0.876306	0.722399	33	1.00984	0.761349	19	0.531093	0.414358	34	0.995534	0.754536	LOC114352393	uncharacterized LOC114352393	-	-	-
LOC114356365	LOC114356365	NW_021133039.1[+]19695-49422	6682	63.1654	42.097	4881	51.7847	34.8739	5107	53.7203	36.595	4042	41.1491	33.6675	3677	43.8444	35.4177	4264	37.818	31.9305	4175	39.851	33.6796	4717	41.363	33.5017	4399	38.0399	31.3589	4024	42.3216	31.9076	4452	41.8192	32.6272	4465	45.1095	34.1894	LOC114356365	inositol hexakisphosphate and diphosphoinositol-pentakisphosphate kinase isoform X1	GO:0000166,GO:0000827,GO:0000828,GO:0000829,GO:0000832,GO:0003674,GO:0003824,GO:0005488,GO:0005524,GO:0005575,GO:0005622,GO:0005623,GO:0005737,GO:0005829,GO:0005975,GO:0006020,GO:0006066,GO:0006793,GO:0006796,GO:0008144,GO:0008150,GO:0008152,GO:0009058,GO:0009987,GO:0016301,GO:0016310,GO:0016740,GO:0016772,GO:0016776,GO:0017076,GO:0019637,GO:0019751,GO:0030554,GO:0032553,GO:0032555,GO:0032559,GO:…	K13024-ko04070 Phosphatidylinositol signaling system	KOG1057-Arp2/3 complex-interacting protein VIP1/Asp1, involved in regulation of actin cytoskeleton[Z]
LOC114352391	LOC114352391	NW_021130356.1[-]183118-189536	21	0.494165	0.32934	14	0.381121	0.256663	25	0.654139	0.445609	56	1.44591	1.18302	54	1.63687	1.32227	80	1.81031	1.52849	6	0.14179	0.119832	6	0.12587	0.101948	8	0.158989	0.131066	85	2.30118	1.73493	101	2.44889	1.91062	52	1.33619	1.01273	LOC114352391	uncharacterized LOC114352391, transcript variant X1	GO:0000003,GO:0000578,GO:0000902,GO:0000904,GO:0002164,GO:0002225,GO:0002376,GO:0002682,GO:0002684,GO:0002697,GO:0002699,GO:0002700,GO:0002702,GO:0002759,GO:0002760,GO:0002784,GO:0002786,GO:0002788,GO:0002803,GO:0002804,GO:0002805,GO:0002807,GO:0002808,GO:0002810,GO:0002816,GO:0002831,GO:0002833,GO:0002920,GO:0002922,GO:0003002,GO:0003006,GO:0003674,GO:0005102,GO:0005121,GO:0005125,GO:0005488,GO:…	-	-
LOC114359667	LOC114359667	NW_021130558.1[-]921914-922381	0	0	0	0	0	0	0	0	0	0	0	0	0	0	0	0	0	0	0	0	0	0	0	0	0	0	0	0	0	0	0	0	0	0	0	0	LOC114359667	uncharacterized LOC114359667	-	-	-
LOC114352397	LOC114352397	NW_021131590.1[-]308957-360949	817	11.7598	7.83741	538	8.53903	5.75053	550	8.76898	5.97355	47	0.687364	0.562389	54	0.91217	0.736855	61	0.773959	0.653471	89	1.25035	1.05672	129	1.63573	1.32485	96	1.195	0.985118	234	3.69825	2.78823	205	2.91529	2.2745	192	2.96811	2.24959	LOC114352397	transmembrane and coiled-coil domains protein 2-like isoform X1	GO:0003674,GO:0005488,GO:0005515,GO:0005575,GO:0005622,GO:0005623,GO:0005737,GO:0005783,GO:0005791,GO:0005829,GO:0006807,GO:0006996,GO:0007029,GO:0007275,GO:0007399,GO:0007417,GO:0007420,GO:0008150,GO:0008152,GO:0009987,GO:0010256,GO:0012505,GO:0016043,GO:0019538,GO:0022607,GO:0032501,GO:0032502,GO:0042802,GO:0042803,GO:0042982,GO:0043170,GO:0043226,GO:0043227,GO:0043229,GO:0043231,GO:0043933,GO:…	-	KOG3850-Predicted membrane protein[S]
LOC114352394	LOC114352394	NW_021131589.1[+]53747-55538	27	0.777472	0.518152	13	0.425805	0.286754	17	0.563376	0.383779	19	0.603189	0.493519	25	0.928492	0.75004	27	0.729534	0.615961	12	0.351254	0.296858	22	0.601506	0.487186	5	0.13211	0.108907	32	1.03263	0.778529	15	0.439623	0.342992	25	0.768127	0.582179	LOC114352394	uncharacterized LOC114352394	-	-	-
LOC114352395	LOC114352395	NW_021131590.1[-]116049-146770	335	2.72829	1.81829	222	2.04782	1.37908	282	2.58879	1.76352	12	0.105665	0.086453	8	0.079172	0.063956	14	0.100127	0.084539	88	0.72222	0.610377	105	0.79578	0.644537	66	0.492442	0.405953	48	0.43875	0.330787	58	0.47457	0.370258	59	0.505734	0.383306	LOC114352395	serum response factor homolog	GO:0000122,GO:0000228,GO:0000785,GO:0000790,GO:0000902,GO:0000904,GO:0000976,GO:0000977,GO:0000978,GO:0000981,GO:0000982,GO:0000987,GO:0000988,GO:0000989,GO:0001012,GO:0001067,GO:0001076,GO:0001077,GO:0001085,GO:0001228,GO:0001501,GO:0001525,GO:0001558,GO:0001568,GO:0001569,GO:0001654,GO:0001666,GO:0001667,GO:0001701,GO:0001702,GO:0001704,GO:0001707,GO:0001708,GO:0001763,GO:0001764,GO:0001775,GO:…	K04378-ko04010 MAPK signaling pathway;ko04022 cGMP-PKG signaling pathway;ko05203 Viral carcinogenesis;ko05166 Human T-cell leukemia virus 1 infection	KOG0015-Regulator of arginine metabolism and related MADS box-containing transcription factors[K]
LOC114365901	LOC114365901	NW_021137919.1[-]940086-1008092	3142	13.2367	8.8217	2991	14.2668	9.60786	2769	13.1443	8.95411	751	3.41945	2.79773	901	4.84636	3.91491	766	3.02573	2.55469	1335	5.70962	4.82542	1976	7.75893	6.2843	1988	7.66094	6.31544	1221	5.76273	4.3447	950	4.01509	3.13256	1063	4.78079	3.62346	LOC114365901	trithorax group protein osa	GO:0000122,GO:0000166,GO:0000287,GO:0000700,GO:0003674,GO:0003676,GO:0003677,GO:0003684,GO:0003690,GO:0003712,GO:0003824,GO:0004844,GO:0005080,GO:0005488,GO:0005515,GO:0005524,GO:0005575,GO:0005622,GO:0005623,GO:0005634,GO:0005654,GO:0005886,GO:0006139,GO:0006220,GO:0006244,GO:0006259,GO:0006281,GO:0006284,GO:0006285,GO:0006298,GO:0006304,GO:0006355,GO:0006357,GO:0006725,GO:0006753,GO:0006793,GO:…	-	KOG4120-G/T mismatch-specific thymine DNA glycosylase[L]
LOC114364734	LOC114364734	NW_021137703.1[+]674459-682834	298	3.77096	2.51319	433	6.20734	4.18028	320	4.52835	3.08477	33	0.437184	0.357697	36	0.570722	0.461032	25	0.294021	0.248248	107	1.35583	1.14587	171	1.99247	1.61379	143	1.63771	1.35007	63	0.874796	0.659536	87	1.09633	0.85535	81	1.08939	0.82567	LOC114364734	ATP-dependent RNA helicase DHX33	GO:0000182,GO:0001817,GO:0001819,GO:0001932,GO:0001934,GO:0003674,GO:0003676,GO:0003677,GO:0003690,GO:0003723,GO:0003724,GO:0003725,GO:0003729,GO:0003824,GO:0004004,GO:0004386,GO:0005488,GO:0005515,GO:0005575,GO:0005622,GO:0005623,GO:0005634,GO:0005654,GO:0005730,GO:0005737,GO:0005829,GO:0006139,GO:0006355,GO:0006356,GO:0006396,GO:0006412,GO:0006413,GO:0006518,GO:0006725,GO:0006807,GO:0008026,GO:…	-	KOG0922-DEAH-box RNA helicase[A]
Trnas-gcu_5	Trnas-gcu	NW_021131507.1[-]702473-702554	0	0	0	0	0	0	0	0	0	0	0	0	0	0	0	0	0	0	0	0	0	0	0	0	0	0	0	0	0	0	0	0	0	0	0	0	Trnas-gcu_5	tRNA-Ser	-	-	-
LOC114351847	LOC114351847	NW_021131446.1[-]6497-9248	1135	54.6836	36.4443	1313	71.141	47.9092	1317	71.0434	48.3957	393	20.3192	16.6248	309	18.8564	15.2322	508	22.7911	19.243	1551	75.4014	63.7247	1756	78.338	63.4493	1727	76.1822	62.8022	309	16.5441	12.4731	321	15.5653	12.144	265	13.5186	10.246	LOC114351847	non-structural maintenance of chromosomes element 3 homolog	-	-	KOG4562-Uncharacterized conserved protein (tumor-rejection antigen MAGE in humans)[S]
LOC114355547	LOC114355547	NW_021132658.1[+]6024-16679	0	0	0	0	0	0	0	0	0	53	1.22135	0.999285	31	0.831259	0.671494	42	0.838736	0.708163	0	0	0	0	0	0	0	0	0	86	2.08322	1.5706	79	1.70837	1.33287	93	2.14118	1.62284	LOC114355547	NADP-dependent malic enzyme-like isoform X1	GO:0003674,GO:0003824,GO:0004470,GO:0004473,GO:0005575,GO:0005622,GO:0005623,GO:0005737,GO:0005739,GO:0006082,GO:0006090,GO:0006108,GO:0008150,GO:0008152,GO:0009987,GO:0016491,GO:0016614,GO:0016615,GO:0016616,GO:0019752,GO:0032787,GO:0033500,GO:0042592,GO:0042593,GO:0043226,GO:0043227,GO:0043229,GO:0043231,GO:0043436,GO:0043648,GO:0044237,GO:0044281,GO:0044424,GO:0044444,GO:0044464,GO:0048878,GO:…	K00029-ko00620 Pyruvate metabolism;ko00710 Carbon fixation in photosynthetic organisms;ko03320 PPAR signaling pathway	KOG1257-NADP+-dependent malic enzyme[C]
LOC114351845	LOC114351845	NW_021130332.1[-]126269-130851	9	0.339673	0.226378	17	0.715704	0.481984	38	1.6569	1.1287	0	0	0	0	0	0	0	0	0	0	0	0	0	0	0	0	0	0	0	0	0	0	0	0	16	0.646194	0.489764	LOC114351845	mitogen-activated protein kinase kinase kinase kinase 3	GO:0000165,GO:0000166,GO:0000185,GO:0000187,GO:0001932,GO:0001934,GO:0003674,GO:0003824,GO:0004672,GO:0004674,GO:0005488,GO:0005515,GO:0005524,GO:0005575,GO:0005622,GO:0005623,GO:0005737,GO:0005829,GO:0006464,GO:0006468,GO:0006793,GO:0006796,GO:0006807,GO:0006915,GO:0006950,GO:0006996,GO:0007030,GO:0007154,GO:0007165,GO:0007254,GO:0007257,GO:0007346,GO:0007610,GO:0008144,GO:0008150,GO:0008152,GO:…	-	KOG0576-Mitogen-activated protein kinase kinase kinase kinase (MAP4K), germinal center kinase family[T]
LOC114351844	LOC114351844	NW_021131446.1[+]208454-220906	341	8.07248	5.37997	359	9.71911	6.54525	369	10.0279	6.83114	917	23.7432	19.4263	854	25.8296	20.8653	1057	23.3958	19.7536	619	15.1984	12.8448	644	14.3994	11.6627	715	15.6612	12.9106	1815	48.2461	36.3742	2226	53.1515	41.4686	1961	49.886	37.8097	LOC114351844	chitinase A-like, transcript variant X1	-	-	KOG2806-Chitinase[G]
LOC114351843	LOC114351843	NW_021131446.1[+]68946-70082	617	24.2909	16.1888	532	23.719	15.9733	468	20.7808	14.1562	282	11.9812	9.80281	208	10.4604	8.44997	396	14.6255	12.3486	887	35.4595	29.9682	906	33.2356	26.919	915	32.9817	27.1891	288	12.6732	9.55471	258	10.1946	7.95376	265	11.1183	8.42676	LOC114351843	protein tipE	GO:0002028,GO:0003674,GO:0005575,GO:0008150,GO:0010959,GO:0016020,GO:0016021,GO:0016247,GO:0017080,GO:0031224,GO:0032879,GO:0043269,GO:0044425,GO:0050789,GO:0051049,GO:0065007,GO:0065009,GO:0098772	-	-
LOC114351842	LOC114351842	NW_021131446.1[-]71223-80394	3976	35.7726	23.8409	5168	52.6463	35.4542	4750	48.164	32.8099	159	1.54278	1.26227	151	1.73026	1.39771	98	0.819364	0.691807	1734	15.8435	13.39	3267	27.3935	22.1871	3210	26.4214	21.7809	643	6.48193	4.88693	498	4.49739	3.50885	527	5.0582	3.83372	LOC114351842	cyclin-J-like	GO:0000003,GO:0000278,GO:0001932,GO:0003006,GO:0003674,GO:0007049,GO:0007275,GO:0007276,GO:0007281,GO:0007292,GO:0007293,GO:0008150,GO:0009653,GO:0009790,GO:0009987,GO:0010468,GO:0016538,GO:0019207,GO:0019220,GO:0019222,GO:0019887,GO:0019953,GO:0022412,GO:0022414,GO:0030154,GO:0030234,GO:0031323,GO:0031399,GO:0032268,GO:0032501,GO:0032502,GO:0032504,GO:0042325,GO:0043549,GO:0044703,GO:0045448,GO:…	-	KOG0653-Cyclin B and related kinase-activating proteins[D]
LOC114351841	LOC114351841	NW_021131446.1[-]418084-436372	158	2.28343	1.52181	200	3.27992	2.20883	279	4.55746	3.10461	28	0.432652	0.353989	36	0.663664	0.53611	43	0.585307	0.494188	72	1.0581	0.894243	46	0.609832	0.49393	54	0.716899	0.590989	73	1.1788	0.888736	104	1.51373	1.181	59	0.913942	0.692696	LOC114351841	protein pigeon	GO:0001540,GO:0003674,GO:0005488,GO:0005575,GO:0005622,GO:0005623,GO:0005737,GO:0005794,GO:0005802,GO:0008150,GO:0009893,GO:0010604,GO:0012505,GO:0019222,GO:0030162,GO:0031323,GO:0031325,GO:0031984,GO:0033218,GO:0034248,GO:0034250,GO:0042277,GO:0043226,GO:0043227,GO:0043229,GO:0043231,GO:0044422,GO:0044424,GO:0044431,GO:0044444,GO:0044446,GO:0044464,GO:0048518,GO:0048522,GO:0050789,GO:0050794,GO:…	-	-
LOC114355541	LOC114355541	NW_021132658.1[-]568520-580887	108	1.92589	1.28353	133	2.69698	1.81626	119	2.39857	1.63394	98	1.89393	1.54958	74	1.67384	1.35214	130	2.17183	1.83373	34	0.60777	0.513651	26	0.427001	0.345847	44	0.721849	0.59507	85	1.70533	1.2857	82	1.46725	1.14474	111	2.11265	1.60122	LOC114355541	uncharacterized LOC114355541	-	-	KOG0374-Serine/threonine specific protein phosphatase PP1, catalytic subunit[TR]
LOC114362792	LOC114362792	NW_021136974.1[+]208922-213367	1601	70.3167	46.8631	1765	87.7895	59.121	1834	90.7636	61.8294	1007	47.7925	39.103	784	43.9193	35.4782	1161	47.7879	40.3484	1760	78.6902	66.5042	2226	91.33	73.9721	2235	89.8248	74.0488	807	39.7598	29.9762	723	31.9274	24.9096	709	33.2264	25.183	LOC114362792	uncharacterized LOC114362792, transcript variant X1	-	-	-
LOC114355548	LOC114355548	NW_021130446.1[-]641224-645073	255	6.56227	4.37347	307	8.93613	6.01795	319	9.34744	6.36761	137	3.81307	3.11979	110	3.61306	2.91865	125	3.0108	2.54208	149	3.88601	3.28422	203	4.86349	3.93915	201	4.72019	3.89118	383	11.0245	8.31173	376	9.8711	7.7014	353	9.74452	7.38558	LOC114355548	ras-related protein Rab-18A isoform X1	GO:0003674,GO:0003824,GO:0003924,GO:0005488,GO:0005515,GO:0005575,GO:0005622,GO:0005623,GO:0005737,GO:0005783,GO:0005794,GO:0006810,GO:0006996,GO:0007154,GO:0007165,GO:0007264,GO:0007265,GO:0008150,GO:0009987,GO:0012505,GO:0016043,GO:0016192,GO:0016462,GO:0016787,GO:0016817,GO:0016818,GO:0017111,GO:0023052,GO:0031982,GO:0032482,GO:0034389,GO:0035556,GO:0043226,GO:0043227,GO:0043229,GO:0043231,GO:…	-	KOG0080-GTPase Rab18, small G protein superfamily[R]
LOC114351848	LOC114351848	NW_021131446.1[+]4358-6292	16	0.630702	0.420336	4	0.178596	0.120274	10	0.42845	0.291866	15	0.637389	0.521501	14	0.667792	0.539445	10	0.351852	0.297076	0	0	0	6	0.218791	0.177208	0	0	0	10	0.412079	0.310679	2	0.079185	0.06178	16	0.641488	0.486197	LOC114351848	uncharacterized LOC114351848	-	-	-
LOC114359750	LOC114359750	NW_021134894.1[-]357370-407760	10864	161.479	107.619	12003	191.485	128.953	11692	189.771	129.274	1975	19.459	15.9211	2308	26.2369	21.1943	1874	15.3806	12.9862	4664	66.2955	56.0289	7340	93.7092	75.8992	7607	97.2696	80.186	2926	29.6116	22.3251	1932	19.1805	14.9645	2378	24.9114	18.8809	LOC114359750	heterogeneous nuclear ribonucleoprotein 27C isoform X1	GO:0000003,GO:0000578,GO:0000902,GO:0000904,GO:0001667,GO:0001890,GO:0001893,GO:0002064,GO:0002065,GO:0002066,GO:0003002,GO:0003006,GO:0003674,GO:0003676,GO:0003677,GO:0003697,GO:0003723,GO:0003727,GO:0003729,GO:0003730,GO:0005488,GO:0005515,GO:0005575,GO:0005622,GO:0005623,GO:0005634,GO:0005654,GO:0005737,GO:0005829,GO:0006403,GO:0006417,GO:0006928,GO:0006935,GO:0007028,GO:0007275,GO:0007276,GO:…	K14411-ko03015 mRNA surveillance pathway	KOG4205-RNA-binding protein musashi/mRNA cleavage and polyadenylation factor I complex, subunit HRP1[A]
LOC114366408	LOC114366408	NW_021130870.1[-]160409-164280	0	0	0	0	0	0	0	0	0	4	0.133121	0.108917	4	0.156879	0.126728	22	0.633374	0.534771	4	0.12455	0.105262	7	0.172965	0.140092	4	0.103201	0.085076	0	0	0	10	0.307406	0.239837	15	0.488792	0.370466	LOC114366408	tetra-peptide repeat homeobox protein 1-like	-	-	-
LOC114366159	LOC114366159	NW_021130789.1[+]285374-288523	541	10.2658	6.84169	373	9.14497	6.15859	324	6.93146	4.7218	12	0.233688	0.1912	4	0.084854	0.068546	11	0.187526	0.158332	83	1.57256	1.32904	98	1.69278	1.37106	91	1.54677	1.27511	32	0.64123	0.483443	35	0.665839	0.519485	27	0.564001	0.427468	LOC114366159	uncharacterized LOC114366159, transcript variant X1	GO:0000813,GO:0003674,GO:0005488,GO:0005515,GO:0005575,GO:0005622,GO:0005623,GO:0005737,GO:0005768,GO:0005794,GO:0005829,GO:0005886,GO:0006508,GO:0006511,GO:0006807,GO:0006810,GO:0008150,GO:0008152,GO:0009056,GO:0009057,GO:0009987,GO:0010008,GO:0012505,GO:0016020,GO:0016032,GO:0016192,GO:0016197,GO:0019058,GO:0019538,GO:0019941,GO:0030163,GO:0031090,GO:0031410,GO:0031982,GO:0032182,GO:0032991,GO:…	-	-
LOC114366158	LOC114366158	NW_021130789.1[-]171572-177761	177	1.4155	0.943373	155	1.39307	0.938153	148	1.33095	0.906663	156	1.34622	1.10146	116	1.18117	0.954156	128	0.955886	0.807076	154	1.24129	1.04906	137	1.01528	0.822316	179	1.31099	1.08074	291	2.60776	1.96607	274	2.19908	1.71572	273	2.33425	1.76917	LOC114366158	uncharacterized LOC114366158, transcript variant X1	-	-	-
LOC114353621	LOC114353621	NW_021131985.1[-]456257-467328	42	0.585032	0.389899	28	0.447674	0.301482	16	0.25416	0.173137	34	0.513012	0.419738	41	0.735353	0.594021	54	0.713085	0.602073	8	0.107159	0.090564	15	0.197589	0.160036	19	0.238167	0.196338	28	0.43687	0.32937	26	0.366711	0.286107	40	0.591261	0.448129	LOC114353621	serologically defined colon cancer antigen 8 homolog	GO:0000086,GO:0000226,GO:0000278,GO:0001764,GO:0005575,GO:0005622,GO:0005623,GO:0005737,GO:0005813,GO:0005814,GO:0005815,GO:0005829,GO:0005856,GO:0005911,GO:0006928,GO:0006996,GO:0007010,GO:0007017,GO:0007049,GO:0007163,GO:0007275,GO:0007346,GO:0007399,GO:0008150,GO:0009653,GO:0009987,GO:0010389,GO:0010564,GO:0015630,GO:0016043,GO:0016477,GO:0022008,GO:0022402,GO:0022406,GO:0022607,GO:0030010,GO:…	-	-
LOC114353620	LOC114353620	NW_021131985.1[+]338948-343231	3297	72.6117	48.3926	2436	60.7391	40.9042	2068	51.3293	34.9662	560	13.3292	10.9057	569	15.9873	12.9146	570	11.7552	9.9252	1228	27.4489	23.1981	1699	34.8753	28.247	1726	34.7768	28.6689	396	9.76517	7.36226	371	8.18543	6.38625	401	9.42217	7.14126	LOC114353620	BUD13 homolog	GO:0000375,GO:0000377,GO:0000398,GO:0003674,GO:0003676,GO:0003723,GO:0005488,GO:0005575,GO:0005622,GO:0005623,GO:0005634,GO:0006139,GO:0006396,GO:0006397,GO:0006725,GO:0006807,GO:0008150,GO:0008152,GO:0008380,GO:0009987,GO:0010467,GO:0016070,GO:0016071,GO:0032991,GO:0034641,GO:0043170,GO:0043226,GO:0043227,GO:0043229,GO:0043231,GO:0044237,GO:0044238,GO:0044422,GO:0044424,GO:0044428,GO:0044446,GO:…	-	KOG2654-Uncharacterized conserved protein[S]
LOC114353623	LOC114353623	NW_021131985.1[-]451061-452567	396	16.5907	11.057	549	26.0068	17.514	637	30.0486	20.4695	267	12.0615	9.86852	236	12.5902	10.1704	240	9.39917	7.93592	391	16.6322	14.0566	398	15.5097	12.562	396	15.1822	12.5157	263	12.3441	9.30662	257	10.7987	8.42508	285	12.738	9.6544	LOC114353623	cysteine-rich PDZ-binding protein	GO:0000226,GO:0001650,GO:0003674,GO:0005488,GO:0005515,GO:0005575,GO:0005622,GO:0005623,GO:0005634,GO:0005730,GO:0006996,GO:0007010,GO:0007017,GO:0008017,GO:0008092,GO:0008104,GO:0008150,GO:0009987,GO:0014069,GO:0015631,GO:0016043,GO:0019904,GO:0030165,GO:0030425,GO:0031122,GO:0031974,GO:0031981,GO:0032279,GO:0032879,GO:0032880,GO:0033036,GO:0033043,GO:0033365,GO:0034613,GO:0035372,GO:0036477,GO:…	-	KOG3476-Microtubule-associated protein CRIPT[Z]
LOC114353622	LOC114353622	NW_021131985.1[+]20210-37345	41	0.961264	0.640642	26	0.68742	0.462936	14	0.366504	0.249668	317	8.09265	6.62126	294	8.85582	7.15376	435	9.64487	8.14337	6	0.133269	0.112631	18	0.394888	0.319837	6	0.129255	0.106554	306	8.08524	6.09572	303	7.17628	5.59891	237	5.98841	4.53875	LOC114353622	uncharacterized LOC114353622	GO:0000302,GO:0001666,GO:0003674,GO:0003824,GO:0004383,GO:0005488,GO:0005515,GO:0005575,GO:0005622,GO:0005623,GO:0005737,GO:0005829,GO:0005886,GO:0006139,GO:0006163,GO:0006164,GO:0006182,GO:0006725,GO:0006753,GO:0006793,GO:0006796,GO:0006807,GO:0006950,GO:0006979,GO:0007154,GO:0007165,GO:0008074,GO:0008150,GO:0008152,GO:0009058,GO:0009117,GO:0009150,GO:0009152,GO:0009165,GO:0009187,GO:0009190,GO:…	K01769-ko00230 Purine metabolism	KOG4171-Adenylate/guanylate kinase[F]
LOC114366401	LOC114366401	NW_021130870.1[+]269479-275094	223	6.01171	4.00655	186	5.67384	3.82099	126	3.82157	2.6033	105	3.04826	2.49403	50	1.70278	1.37551	55	1.39523	1.17802	98	2.66885	2.25555	112	2.81323	2.27856	109	2.67642	2.20636	92	2.78881	2.10257	57	1.5366	1.19885	67	1.92178	1.45655	LOC114366401	uncharacterized LOC114366401	-	-	-
LOC114366152	LOC114366152	NW_021130789.1[+]215058-268619	173	1.56729	1.04453	150	1.54357	1.0395	175	1.787	1.21733	0	0	0	5	0.0541	0.043702	4	0.033942	0.028658	5	0.045453	0.038414	10	0.083222	0.067405	16	0.126849	0.104571	58	0.591007	0.445578	66	0.598093	0.46663	99	0.957635	0.725812	LOC114366152	uncharacterized LOC114366152	GO:0000428,GO:0001654,GO:0001667,GO:0001755,GO:0002009,GO:0002164,GO:0002165,GO:0003002,GO:0003674,GO:0003712,GO:0003713,GO:0005102,GO:0005488,GO:0005515,GO:0005575,GO:0005622,GO:0005623,GO:0005634,GO:0005654,GO:0005667,GO:0006139,GO:0006351,GO:0006352,GO:0006355,GO:0006357,GO:0006366,GO:0006367,GO:0006725,GO:0006807,GO:0006928,GO:0007154,GO:0007165,GO:0007275,GO:0007389,GO:0007423,GO:0007444,GO:…	K15164-ko04919 Thyroid hormone signaling pathway	KOG3600-Thyroid hormone receptor-associated protein complex, subunit TRAP240[K]
LOC114366403	LOC114366403	NW_021130870.1[+]180160-185258	297	7.79368	5.19416	251	7.44422	5.01324	235	6.93933	4.72717	554	15.7331	12.8726	427	14.3079	11.5579	619	15.2415	12.8687	160	4.25693	3.5977	159	3.88804	3.14909	133	3.18177	2.62295	561	16.5034	12.4424	640	16.8519	13.1478	632	17.7316	13.4392	LOC114366403	uncharacterized LOC114366403	-	-	-
LOC114366402	LOC114366402	NW_021130308.1[+]826881-828005	579	23.0562	15.366	614	27.6796	18.6405	547	24.5105	16.6969	212	9.09976	7.44527	203	10.2736	8.29904	155	5.78763	4.88662	347	14.0008	11.8327	700	25.9613	21.0272	887	32.3007	26.6277	165	7.33389	5.52924	113	4.51503	3.52261	107	4.54251	3.44287	LOC114366402	M-phase phosphoprotein 6	GO:0000176,GO:0000178,GO:0000460,GO:0005575,GO:0005622,GO:0005623,GO:0005634,GO:0006139,GO:0006364,GO:0006396,GO:0006725,GO:0006807,GO:0008150,GO:0008152,GO:0009987,GO:0010467,GO:0016070,GO:0016072,GO:0022613,GO:0031974,GO:0031981,GO:0032991,GO:0034470,GO:0034641,GO:0034660,GO:0042254,GO:0043170,GO:0043226,GO:0043227,GO:0043229,GO:0043231,GO:0043233,GO:0044085,GO:0044237,GO:0044238,GO:0044422,GO:…	K12593-ko03018 RNA degradation	KOG4531-M phase phosphoprotein 6[D]
LOC114366157	LOC114366157	NW_021130789.1[+]293923-354572	1137	9.6294	6.41758	1139	10.9263	7.35819	1339	12.7955	8.71645	84	0.762509	0.623872	58	0.620425	0.501182	82	0.649253	0.548178	217	1.86592	1.57696	543	4.28774	3.47283	401	3.10741	2.56165	144	1.36138	1.02638	142	1.20422	0.939531	149	1.34328	1.0181	LOC114366157	chondroitin sulfate synthase 1 isoform X1	GO:0000003,GO:0002009,GO:0002119,GO:0002164,GO:0003674,GO:0003824,GO:0005488,GO:0005515,GO:0005575,GO:0005622,GO:0005623,GO:0005737,GO:0006022,GO:0006023,GO:0006024,GO:0006029,GO:0006082,GO:0006790,GO:0006807,GO:0007275,GO:0007610,GO:0008150,GO:0008152,GO:0008194,GO:0008375,GO:0009058,GO:0009059,GO:0009100,GO:0009101,GO:0009653,GO:0009791,GO:0009888,GO:0009987,GO:0015020,GO:0016740,GO:0016757,GO:…	K13499-ko00532 Glycosaminoglycan biosynthesis - chondroitin sulfate / dermatan sulfate	KOG3588-Chondroitin synthase 1[G]
LOC114366156	LOC114366156	NW_021130308.1[-]981550-983186	10	0.737489	0.491505	21	1.83389	1.23502	27	2.44158	1.66324	55	4.77191	3.9043	56	5.71941	4.62016	80	6.01785	5.08101	29	2.29439	1.93908	31	2.26261	1.83259	39	2.86347	2.36055	15	1.33786	1.00866	16	1.27775	0.996899	10	0.796944	0.604021	LOC114366156	general odorant-binding protein 19a-like	GO:0000003,GO:0003008,GO:0003674,GO:0005488,GO:0005549,GO:0005575,GO:0005576,GO:0007600,GO:0007606,GO:0007608,GO:0007610,GO:0007617,GO:0007618,GO:0007619,GO:0007635,GO:0008144,GO:0008150,GO:0009636,GO:0010033,GO:0019098,GO:0019236,GO:0019953,GO:0022414,GO:0032501,GO:0032504,GO:0035274,GO:0035275,GO:0042048,GO:0042221,GO:0042493,GO:0044703,GO:0045471,GO:0046677,GO:0048609,GO:0050877,GO:0050896,GO:…	-	-
LOC114366407	LOC114366407	NW_021130870.1[-]234069-237871	469	24.5752	16.3783	488	28.9622	19.5043	631	37.2682	25.3876	397	22.502	18.4108	361	24.1789	19.5318	513	25.2193	21.2932	348	18.5353	15.6649	429	20.9547	16.9721	377	18.0556	14.8845	960	56.4253	42.5408	1156	60.8755	47.4949	1204	67.4407	51.1147	LOC114366407	uncharacterized LOC114366407	-	-	-
LOC114362129	LOC114362129	NW_021130627.1[+]406726-407383	2	0.159899	0.106566	0	0	0	0	0	0	0	0	0	0	0	0	2	0.177123	0.149548	0	0	0	2	0.092776	0.075143	0	0	0	0	0	0	0	0	0	0	0	0	LOC114362129	uncharacterized LOC114362129	-	-	-
LOC114363657	LOC114363657	NW_021130637.1[-]821769-823047	23	0.79508	0.529887	37	1.48203	0.998058	43	1.72351	1.17408	4	0.141043	0.115399	5	0.188246	0.152065	5	0.168271	0.142075	32	1.15035	0.972204	53	1.74808	1.41584	51	1.66539	1.37289	19	0.758946	0.572193	15	0.533442	0.41619	18	0.678218	0.514036	LOC114363657	uncharacterized LOC114363657	-	-	-
LOC114359486	LOC114359486	NW_021134644.1[-]250845-274653	63	0.410565	0.273624	68	0.500679	0.337177	67	0.493491	0.336173	225	1.59424	1.30438	246	2.05794	1.66241	156	0.955396	0.806661	19	0.120387	0.101744	33	0.20133	0.163066	40	0.238304	0.196451	182	1.33956	1.00994	183	1.20521	0.940299	114	0.79353	0.601434	LOC114359486	sodium/potassium/calcium exchanger Nckx30C-like	GO:0003008,GO:0003674,GO:0005215,GO:0005216,GO:0005261,GO:0005262,GO:0005488,GO:0005509,GO:0005515,GO:0005575,GO:0005623,GO:0005886,GO:0005887,GO:0006810,GO:0006811,GO:0006812,GO:0006813,GO:0006814,GO:0006816,GO:0006873,GO:0006874,GO:0006875,GO:0007600,GO:0007601,GO:0008150,GO:0008273,GO:0008324,GO:0009314,GO:0009416,GO:0009628,GO:0009642,GO:0009987,GO:0010646,GO:0010647,GO:0010648,GO:0015075,GO:…	-	KOG1307-K+-dependent Ca2+/Na+ exchanger NCKX1 and related proteins[PT]
LOC114359485	LOC114359485	NW_021134644.1[+]59567-158328	8	0.368349	0.245489	5	0.254435	0.171347	2	0.10396	0.070819	0	0	0	0	0	0	0	0	0	0	0	0	0	0	0	0	0	0	0	0	0	8	0.372612	0.290711	5	0.247681	0.187723	LOC114359485	collagen alpha-1(XV) chain-like	-	-	KOG3546-Collagens (type XV)[W]
LOC114359484	LOC114359484	NW_021134638.1[-]127794-147602	505	9.32536	6.21496	267	5.5899	3.76447	342	7.10917	4.84287	178	3.56112	2.91365	183	4.31992	3.48965	168	2.90836	2.45559	96	1.79065	1.51335	183	3.14201	2.54485	152	2.55594	2.10704	260	5.37981	4.05601	271	5.01558	3.91314	283	5.57874	4.22825	LOC114359484	organic cation transporter protein-like	GO:0003008,GO:0003674,GO:0005215,GO:0005326,GO:0005575,GO:0005623,GO:0005886,GO:0005887,GO:0006810,GO:0006811,GO:0006812,GO:0006820,GO:0006836,GO:0007610,GO:0007611,GO:0007613,GO:0008150,GO:0008324,GO:0008509,GO:0008514,GO:0008519,GO:0009914,GO:0010646,GO:0010648,GO:0010817,GO:0015075,GO:0015101,GO:0015220,GO:0015695,GO:0015696,GO:0015711,GO:0015870,GO:0015871,GO:0015893,GO:0016020,GO:0016021,GO:…	-	KOG0255-Synaptic vesicle transporter SVOP and related transporters (major facilitator superfamily)[R]
LOC114359483	LOC114359483	NW_021134638.1[-]109552-115407	23452	2228.57	1485.25	21524	2315.76	1559.52	21978	2353.83	1603.46	23122	2377.13	1944.93	19381	2351.96	1899.92	29019	2586.25	2183.63	37327	3602.43	3044.56	36038	3191.54	2584.96	40030	3480.46	2869.18	17114	1822.14	1373.76	20832	1987.48	1550.63	18296	1857.43	1407.78	LOC114359483	60S ribosomal protein L36	GO:0000184,GO:0000956,GO:0002181,GO:0003674,GO:0003676,GO:0003723,GO:0003735,GO:0005198,GO:0005488,GO:0005515,GO:0005575,GO:0005622,GO:0005623,GO:0005634,GO:0005730,GO:0005737,GO:0005829,GO:0005840,GO:0005844,GO:0006139,GO:0006401,GO:0006402,GO:0006412,GO:0006413,GO:0006518,GO:0006605,GO:0006612,GO:0006613,GO:0006614,GO:0006725,GO:0006807,GO:0006810,GO:0006886,GO:0007275,GO:0007399,GO:0007417,GO:…	K02920-ko03010 Ribosome;ko05171 Coronavirus disease - COVID-19	KOG3452-60S ribosomal protein L36[J]
LOC114359482	LOC114359482	NW_021134638.1[-]17949-25165	522	8.06182	5.37286	561	10.0302	6.75474	492	8.48118	5.77749	74	1.18865	0.972533	61	1.11237	0.898581	69	0.920867	0.777508	159	2.32107	1.96163	213	2.99807	2.42827	200	2.776	2.28845	109	1.75074	1.31994	81	1.17015	0.912946	122	1.86482	1.41339	LOC114359482	uncharacterized LOC114359482, transcript variant X1	-	-	KOG4212-RNA-binding protein hnRNP-M[A]
LOC114363651	LOC114363651	NW_021137421.1[-]338590-339597	812	40.4648	26.9681	1000	56.3984	37.9809	1323	74.284	50.6033	282	15.1732	12.4144	243	15.4362	12.4694	285	13.2934	11.2239	1375	69.5736	58.7994	1447	67.1739	54.407	1548	70.5752	58.18	222	12.3445	9.30689	222	11.1062	8.66499	286	15.1908	11.5134	LOC114363651	cyclin-Q	GO:0000079,GO:0000307,GO:0001932,GO:0001934,GO:0003674,GO:0005575,GO:0005622,GO:0005623,GO:0005634,GO:0006355,GO:0006357,GO:0008047,GO:0008150,GO:0009889,GO:0009891,GO:0009893,GO:0009966,GO:0009967,GO:0010468,GO:0010556,GO:0010557,GO:0010562,GO:0010604,GO:0010628,GO:0010646,GO:0010647,GO:0016538,GO:0019207,GO:0019209,GO:0019219,GO:0019220,GO:0019222,GO:0019887,GO:0023051,GO:0023056,GO:0030234,GO:…	-	KOG0834-CDK9 kinase-activating protein cyclin T[D]
LOC114363650	LOC114363650	NW_021137421.1[+]879058-887485	89	3.25259	2.16771	112	4.65765	3.13665	127	5.22603	3.56005	332	13.1965	10.7972	301	14.1253	11.4105	446	15.3608	12.9694	135	5.03214	4.25286	149	5.08216	4.11626	103	3.45376	2.84717	184	7.54523	5.68858	243	8.94253	6.97694	193	7.54402	5.71777	LOC114363650	trypsin-3-like	GO:0003674,GO:0003824,GO:0004175,GO:0004252,GO:0006508,GO:0006807,GO:0008150,GO:0008152,GO:0008233,GO:0008236,GO:0016787,GO:0017171,GO:0019538,GO:0043170,GO:0044238,GO:0070011,GO:0071704,GO:0140096,GO:1901564	K01312-ko04080 Neuroactive ligand-receptor interaction;ko04972 Pancreatic secretion;ko04974 Protein digestion and absorption;ko05164 Influenza A	KOG3627-Trypsin[E]
LOC114359489	LOC114359489	NW_021134644.1[+]246549-250004	24	0.692345	0.461419	17	0.564817	0.380371	15	0.486987	0.331742	22	0.698049	0.571132	30	1.10802	0.895063	45	1.23829	1.04551	12	0.356466	0.301263	7	0.189585	0.153553	14	0.367	0.302543	52	1.73035	1.30456	21	0.624694	0.487384	26	0.80225	0.608043	LOC114359489	uncharacterized LOC114359489	-	-	-
LOC114359488	LOC114359488	NW_021134644.1[-]229728-245660	201	3.3471	2.2307	136	2.55465	1.7204	207	3.88388	2.64575	117	2.10704	1.72394	96	2.02841	1.63856	112	1.74896	1.47668	197	3.32775	2.81242	216	3.34804	2.71173	204	3.09891	2.55465	122	2.27158	1.71261	198	3.29816	2.57321	170	3.02591	2.2934	LOC114359488	uncharacterized LOC114359488	GO:0000902,GO:0000904,GO:0003674,GO:0005488,GO:0005575,GO:0005576,GO:0005623,GO:0005886,GO:0006928,GO:0006935,GO:0007275,GO:0007399,GO:0007409,GO:0007411,GO:0008037,GO:0008038,GO:0008039,GO:0008045,GO:0008150,GO:0009605,GO:0009653,GO:0009987,GO:0010646,GO:0010648,GO:0016020,GO:0016043,GO:0016201,GO:0022008,GO:0023051,GO:0023057,GO:0030030,GO:0030154,GO:0030182,GO:0030198,GO:0031012,GO:0031175,GO:…	-	KOG3545-Olfactomedin and related extracellular matrix glycoproteins[W]
LOC114349767	LOC114349767	NW_021130949.1[-]1399081-1408649	1437	19.7131	13.138	1202	18.662	12.5678	1243	19.2166	13.0906	89	1.30878	1.07082	102	1.77393	1.43298	105	1.34088	1.13213	311	4.32431	3.65465	378	4.82505	3.90802	423	5.30392	4.37239	221	3.39745	2.56144	231	3.17847	2.47983	218	3.18203	2.41173	LOC114349767	exostosin-1	GO:0000003,GO:0000139,GO:0000271,GO:0000902,GO:0000904,GO:0001501,GO:0001503,GO:0003674,GO:0003824,GO:0005488,GO:0005515,GO:0005575,GO:0005622,GO:0005623,GO:0005737,GO:0005783,GO:0005789,GO:0005794,GO:0005975,GO:0005976,GO:0006022,GO:0006023,GO:0006024,GO:0006029,GO:0006040,GO:0006044,GO:0006082,GO:0006790,GO:0006807,GO:0006810,GO:0006897,GO:0006928,GO:0006935,GO:0006996,GO:0007005,GO:0007154,GO:…	K02366-ko00534 Glycosaminoglycan biosynthesis - heparan sulfate / heparin	KOG2264-Exostosin EXT1L[T]
LOC114360818	LOC114360818	NW_021135425.1[-]566156-566688	273	22.9019	15.2631	498	47.4023	31.9226	405	38.3213	26.105	301	27.3536	22.3802	283	30.3875	24.5471	284	22.3983	18.9114	367	31.3226	26.4719	470	36.7836	29.7926	596	45.8527	37.7995	267	25.1378	18.9522	201	16.9171	13.1987	176	15.7613	11.9458	LOC114360818	uncharacterized LOC114360818	-	-	KOG4695-Uncharacterized conserved protein[S]
LOC114349765	LOC114349765	NW_021130949.1[-]1768575-1788313	3955	51.2183	34.1348	3883	57.2191	38.5337	4280	62.7764	42.7642	2399	33.4173	27.3415	2910	47.8996	38.6935	2679	32.3872	27.3452	1108	14.4663	12.2261	1682	20.1395	16.3118	1938	22.7632	18.7652	5472	79.6376	60.0413	5326	69.0463	53.8697	6391	88.2142	66.8595	LOC114349765	ATP-dependent 6-phosphofructokinase isoform X1	GO:0000166,GO:0000272,GO:0000768,GO:0001678,GO:0001775,GO:0002252,GO:0002263,GO:0002274,GO:0002275,GO:0002283,GO:0002366,GO:0002376,GO:0002443,GO:0002444,GO:0002446,GO:0002791,GO:0002792,GO:0002793,GO:0003674,GO:0003824,GO:0003872,GO:0004331,GO:0005488,GO:0005515,GO:0005524,GO:0005575,GO:0005576,GO:0005622,GO:0005623,GO:0005634,GO:0005737,GO:0005829,GO:0005886,GO:0005929,GO:0005945,GO:0005975,GO:…	K00850-ko00010 Glycolysis / Gluconeogenesis;ko00030 Pentose phosphate pathway;ko00051 Fructose and mannose metabolism;ko00052 Galactose metabolism;ko00680 Methane metabolism;ko03018 RNA degradation;ko04066 HIF-1 signaling pathway;ko04152 AMPK signaling pathway;ko04922 Glucagon signaling pathway;ko04919 Thyroid hormone signaling pathway;ko05230 Central carbon metabolism in cancer	KOG2440-Pyrophosphate-dependent phosphofructo-1-kinase[G]
LOC114356387	LOC114356387	NW_021133039.1[-]281250-282597	0	0	0	0	0	0	2	0.144891	0.098701	474	33.2033	27.1664	412	34.0699	27.5218	567	34.4043	29.0483	0	0	0	0	0	0	0	0	0	382	27.6607	20.8542	358	23.2573	18.1453	311	21.4564	16.2623	LOC114356387	ATP synthase subunit d, mitochondrial-like	GO:0000274,GO:0000276,GO:0001932,GO:0001933,GO:0003674,GO:0005215,GO:0005575,GO:0005622,GO:0005623,GO:0005634,GO:0005654,GO:0005737,GO:0005739,GO:0005740,GO:0005743,GO:0005753,GO:0006091,GO:0006119,GO:0006139,GO:0006163,GO:0006164,GO:0006725,GO:0006753,GO:0006754,GO:0006793,GO:0006796,GO:0006807,GO:0006810,GO:0006811,GO:0006812,GO:0006839,GO:0006950,GO:0006979,GO:0006996,GO:0007005,GO:0007006,GO:…	K02138-ko00190 Oxidative phosphorylation;ko04714 Thermogenesis;ko05208 Chemical carcinogenesis - reactive oxygen species;ko05010 Alzheimer disease;ko05012 Parkinson disease;ko05014 Amyotrophic lateral sclerosis;ko05016 Huntington disease;ko05020 Prion disease;ko05022 Pathways of neurodegeneration - multiple diseases;ko05415 Diabetic cardiomyopathy	KOG3366-Mitochondrial F1F0-ATP synthase, subunit d/ATP7[C]
LOC114349763	LOC114349763	NW_021130949.1[+]1717019-1730849	4246	68.4042	45.5885	3515	64.4124	43.3779	3375	61.7536	42.0674	929	15.9617	13.0596	810	16.5554	13.3735	1101	16.3153	13.7754	2313	36.7754	31.0804	2900	42.9584	34.7939	2669	38.6626	31.8722	968	17.3584	13.087	1193	20.3298	15.8612	1122	18.9638	14.3731	LOC114349763	serrate RNA effector molecule homolog isoform X1	GO:0000375,GO:0000377,GO:0000398,GO:0003674,GO:0003676,GO:0003677,GO:0005488,GO:0005515,GO:0005575,GO:0005622,GO:0005623,GO:0005634,GO:0005654,GO:0005737,GO:0006139,GO:0006351,GO:0006355,GO:0006366,GO:0006396,GO:0006397,GO:0006725,GO:0006807,GO:0006950,GO:0006952,GO:0007275,GO:0007399,GO:0008150,GO:0008152,GO:0008283,GO:0008380,GO:0009058,GO:0009059,GO:0009301,GO:0009605,GO:0009607,GO:0009617,GO:…	-	KOG2295-C2H2 Zn-finger protein[R]
LOC114349762	LOC114349762	NW_021130949.1[+]1384688-1389658	939	15.1093	10.0697	1262	22.9831	15.4777	1078	19.5422	13.3124	571	9.93087	8.12527	474	9.74216	7.86975	582	8.77448	7.40848	683	11.1589	9.43083	1006	15.0835	12.2168	1005	15.0319	12.3918	509	9.16914	6.9129	530	8.55409	6.67388	601	10.3241	7.82484	LOC114349762	probable leucine--tRNA ligase, mitochondrial isoform X1	GO:0003674,GO:0003824,GO:0004812,GO:0004823,GO:0005575,GO:0005622,GO:0005623,GO:0005737,GO:0005739,GO:0005759,GO:0006082,GO:0006139,GO:0006399,GO:0006412,GO:0006418,GO:0006429,GO:0006518,GO:0006520,GO:0006725,GO:0006807,GO:0008150,GO:0008152,GO:0009058,GO:0009059,GO:0009987,GO:0010467,GO:0016070,GO:0016874,GO:0016875,GO:0019538,GO:0019752,GO:0031974,GO:0032543,GO:0034641,GO:0034645,GO:0034660,GO:…	K01869-ko00970 Aminoacyl-tRNA biosynthesis	KOG0435-Leucyl-tRNA synthetase[J]
LOC114349761	LOC114349761	NW_021130949.1[+]1895310-1945416	126	1.17164	0.78085	138	1.4159	0.953522	136	1.38989	0.946811	115	1.12811	0.922999	116	1.34094	1.08322	126	1.13611	0.959241	30	0.270001	0.228189	68	0.567956	0.460012	70	0.574376	0.473497	252	2.55183	1.9239	275	2.50341	1.95315	224	2.16482	1.64076	LOC114349761	band 4.1-like protein 4 isoform X1	GO:0003674,GO:0005198,GO:0005200,GO:0005488,GO:0005515,GO:0005575,GO:0005622,GO:0005623,GO:0005856,GO:0006996,GO:0007010,GO:0008092,GO:0008150,GO:0009987,GO:0016043,GO:0030029,GO:0030036,GO:0031032,GO:0043226,GO:0043228,GO:0043229,GO:0043232,GO:0044424,GO:0044464,GO:0071840	-	KOG3530-FERM domain protein EHM2[R]
LOC114349760	LOC114349760	NW_021130309.1[-]135113-144645	0	0	0	12	0.435043	0.292976	18	0.632606	0.43094	25457	909.057	743.775	20730	873.8	705.859	27759	859.321	725.543	21	0.671087	0.567162	16	0.480966	0.389556	29	0.852949	0.703144	13442	497.109	374.786	14703	487.231	380.136	13928	491.129	372.237	LOC114349760	uncharacterized LOC114349760	-	-	-
LOC114364736	LOC114364736	NW_021137703.1[-]27174-32161	12	0.312329	0.208154	7	0.182531	0.122924	14	0.389293	0.265192	6	0.149958	0.122693	1	0.030964	0.025013	8	0.179434	0.1515	2	0.030853	0.026075	2	0.029635	0.024003	7	0.157226	0.129613	4	0.106932	0.080619	7	0.170033	0.132659	4	0.109457	0.08296	LOC114364736	extensin-like	GO:0000139,GO:0000209,GO:0000323,GO:0002376,GO:0002495,GO:0002504,GO:0003674,GO:0003824,GO:0004842,GO:0005102,GO:0005488,GO:0005515,GO:0005575,GO:0005622,GO:0005623,GO:0005737,GO:0005764,GO:0005765,GO:0005768,GO:0005769,GO:0005770,GO:0005773,GO:0005774,GO:0005783,GO:0005789,GO:0005794,GO:0005802,GO:0005886,GO:0006464,GO:0006807,GO:0006955,GO:0008150,GO:0008152,GO:0008270,GO:0009889,GO:0009890,GO:…	-	-
Trnas-gcu_3	Trnas-gcu	NW_021130880.1[-]41145-41226	0	0	0	0	0	0	0	0	0	0	0	0	0	0	0	0	0	0	0	0	0	0	0	0	0	0	0	0	0	0	0	0	0	0	0	0	Trnas-gcu_3	tRNA-Ser	-	-	-
LOC114356395	LOC114356395	NW_021133042.1[+]29416-30183	0	0	0	0	0	0	0	0	0	69	4.88917	4.00024	100	8.35439	6.74871	91	5.59872	4.72712	0	0	0	0	0	0	0	0	0	62	4.56361	3.44064	29	1.89823	1.48099	77	5.4005	4.09315	LOC114356395	uncharacterized LOC114356395	-	-	-
LOC114349769	LOC114349769	NW_021130949.1[-]1674877-1706250	2331	34.7591	23.1655	1766	31.2545	21.0481	1765	30.8102	20.9884	2886	47.4291	38.8057	2639	51.0732	41.2572	3056	43.4815	36.7124	1133	17.418	14.7207	1313	18.6685	15.1205	1211	16.9124	13.942	4901	84.0252	63.3492	4831	74.4289	58.0692	5734	92.0095	69.736	LOC114349769	sphingomyelin phosphodiesterase isoform X1	GO:0000323,GO:0001932,GO:0001933,GO:0003674,GO:0003824,GO:0004620,GO:0004767,GO:0005488,GO:0005575,GO:0005576,GO:0005615,GO:0005622,GO:0005623,GO:0005737,GO:0005764,GO:0005765,GO:0005768,GO:0005773,GO:0005774,GO:0005775,GO:0005886,GO:0006469,GO:0006629,GO:0006643,GO:0006644,GO:0006664,GO:0006665,GO:0006672,GO:0006684,GO:0006685,GO:0006687,GO:0006793,GO:0006796,GO:0006807,GO:0007154,GO:0007165,GO:…	K12350-ko00600 Sphingolipid metabolism;ko04071 Sphingolipid signaling pathway;ko04142 Lysosome;ko04217 Necroptosis	KOG3770-Acid sphingomyelinase and PHM5 phosphate metabolism protein[I]
LOC114349768	LOC114349768	NW_021130949.1[-]1649013-1666982	46	0.60046	0.400181	50	0.732526	0.493313	55	0.804752	0.548208	42	0.588695	0.48166	44	0.728732	0.588673	72	0.888581	0.750249	8	0.103383	0.087373	21	0.247797	0.200702	0	0	0	112	1.85044	1.39511	180	2.37084	1.84972	174	2.4331	1.8441	LOC114349768	delta and Notch-like epidermal growth factor-related receptor isoform X1	GO:0003008,GO:0003013,GO:0003015,GO:0003674,GO:0005102,GO:0005112,GO:0005488,GO:0005515,GO:0005575,GO:0005623,GO:0007154,GO:0007165,GO:0007166,GO:0007219,GO:0008150,GO:0009986,GO:0009987,GO:0023052,GO:0032501,GO:0044464,GO:0050789,GO:0050794,GO:0050896,GO:0051716,GO:0065007	-	KOG1217-Fibrillins and related proteins containing Ca2+-binding EGF-like domains[T]
LOC114359109	LOC114359109	NW_021134474.1[+]270365-282292	1773	37.8125	25.2004	2199	53.0975	35.758	1933	46.4553	31.646	1329	30.6633	25.0882	1715	46.7127	37.7347	1558	31.1581	26.3075	936	20.2743	17.1347	1427	28.3538	22.965	1625	31.7038	26.1356	2245	53.6555	40.4525	1940	41.5487	32.4162	1865	42.486	32.2011	LOC114359109	protein lifeguard 4-like	GO:0000139,GO:0005575,GO:0005622,GO:0005623,GO:0005737,GO:0005794,GO:0005795,GO:0008150,GO:0009966,GO:0010646,GO:0010941,GO:0012505,GO:0016020,GO:0023051,GO:0031090,GO:0031984,GO:0042981,GO:0043066,GO:0043067,GO:0043069,GO:0043226,GO:0043227,GO:0043229,GO:0043231,GO:0044422,GO:0044424,GO:0044431,GO:0044444,GO:0044446,GO:0044464,GO:0048519,GO:0048523,GO:0048583,GO:0050789,GO:0050794,GO:0050848,GO:…	-	KOG2322-N-methyl-D-aspartate receptor glutamate-binding subunit[T]
LOC114362786	LOC114362786	NW_021136971.1[-]112417-170833	394	14.0428	9.3589	347	14.0105	9.43524	303	12.1648	8.28683	26	0.975379	0.798039	25	1.10053	0.889009	31	1.03006	0.8697	72	2.57454	2.17585	79	2.60766	2.11205	66	2.14725	1.77013	141	5.62312	4.23944	144	5.14571	4.01467	148	5.61343	4.25453	LOC114362786	tyrosine-protein kinase Src42A	GO:0000165,GO:0000902,GO:0000904,GO:0001654,GO:0001700,GO:0002009,GO:0002165,GO:0002376,GO:0003674,GO:0003824,GO:0004672,GO:0004713,GO:0004715,GO:0005102,GO:0005488,GO:0005515,GO:0005575,GO:0005622,GO:0005623,GO:0005886,GO:0005912,GO:0006082,GO:0006091,GO:0006099,GO:0006101,GO:0006464,GO:0006468,GO:0006793,GO:0006796,GO:0006807,GO:0006810,GO:0006897,GO:0006909,GO:0006928,GO:0006935,GO:0006950,GO:…	K08892-ko04013 MAPK signaling pathway - fly	KOG0197-Tyrosine kinases[T]
LOC114357983	LOC114357983	NW_021133788.1[-]185299-195193	15063	409.338	272.807	15318	471.311	317.4	16973	519.853	354.131	33663	989.691	809.748	26752	928.41	749.974	41154	1048.9	885.613	23007	634.974	536.641	22693	574.707	465.48	22315	554.847	457.398	22311	679.305	512.149	26634	726.681	566.954	24907	723.098	548.051	LOC114357983	aldehyde dehydrogenase X, mitochondrial-like	-	K00128-ko00010 Glycolysis / Gluconeogenesis;ko00053 Ascorbate and aldarate metabolism;ko00620 Pyruvate metabolism;ko00071 Fatty acid degradation;ko00561 Glycerolipid metabolism;ko00280 Valine, leucine and isoleucine degradation;ko00310 Lysine degradation;ko00330 Arginine and proline metabolism;ko00340 Histidine metabolism;ko00380 Tryptophan metabolism;ko00410 beta-Alanine metabolism;ko00770 Panto…	KOG2450-Aldehyde dehydrogenase[C]
LOC114363848	LOC114363848	NW_021137555.1[-]360824-364611	285	9.00695	6.00275	307	10.9726	7.38938	312	11.1098	7.56814	27	0.892874	0.730534	29	1.15449	0.932602	58	1.71721	1.44988	170	5.4418	4.59908	250	7.35996	5.96115	307	8.85116	7.29661	49	1.70035	1.28195	57	1.78503	1.39267	30	0.999496	0.75754	LOC114363848	uncharacterized LOC114363848	-	-	-
LOC114364927	LOC114364927	NW_021137731.1[+]219305-221221	30	0.979326	0.65268	20	0.746577	0.502775	13	0.468419	0.319093	4	0.143395	0.117323	4	0.169552	0.136965	6	0.17595	0.148558	0	0	0	1	0.031036	0.025137	0	0	0	17	0.634308	0.478224	3	0.098969	0.077215	2	0.053367	0.040448	LOC114364927	uncharacterized LOC114364927	-	-	-
LOC114365902	LOC114365902	NW_021137919.1[-]1056191-1093849	2680	38.3965	25.5896	1631	26.1568	17.615	2040	32.7093	22.282	673	10.3181	8.44208	500	9.06126	7.31972	650	8.75624	7.39309	545	7.78177	6.57669	706	9.32051	7.54908	490	6.34012	5.22659	787	12.527	9.44447	974	13.9082	10.8511	895	13.5725	10.2869	LOC114365902	epidermal growth factor receptor kinase substrate 8-like isoform X4	GO:0000278,GO:0000280,GO:0001726,GO:0002009,GO:0002119,GO:0002164,GO:0002376,GO:0003008,GO:0003674,GO:0003779,GO:0005070,GO:0005488,GO:0005515,GO:0005575,GO:0005622,GO:0005623,GO:0005737,GO:0005829,GO:0005886,GO:0005887,GO:0005903,GO:0005938,GO:0006928,GO:0006996,GO:0007010,GO:0007015,GO:0007049,GO:0007154,GO:0007165,GO:0007166,GO:0007167,GO:0007169,GO:0007173,GO:0007264,GO:0007265,GO:0007266,GO:…	-	KOG3557-Epidermal growth factor receptor kinase substrate[T]
LOC114362382	LOC114362382	NW_021136656.1[-]291445-294959	102	1.29106	0.860437	93	1.33345	0.898003	69	0.989866	0.67431	22	0.302614	0.247593	10	0.162618	0.131363	8	0.09554	0.080667	10	0.1257	0.106234	20	0.23726	0.192167	18	0.20746	0.171024	21	0.299126	0.225521	10	0.124094	0.096818	22	0.289847	0.219682	LOC114362382	uncharacterized LOC114362382	-	-	-
LOC114362383	LOC114362383	NW_021136656.1[+]11784-12392	229	16.8061	11.2005	192	15.9364	10.7322	223	18.4905	12.596	166	13.1698	10.7753	168	15.7333	12.7094	181	12.4759	10.5337	135	10.0417	8.48665	210	14.3904	11.6554	149	10.0191	8.2594	230	18.9408	14.2801	254	18.7649	14.6403	199	15.6128	11.8333	LOC114362383	uncharacterized LOC114362383	-	-	-
LOC114362380	LOC114362380	NW_021136656.1[+]225413-226360	1180	61.1952	40.784	1396	81.9194	55.1679	1294	75.6315	51.5212	158	8.83291	7.22694	197	13.0285	10.5245	180	8.73306	7.37351	800	42.0946	35.5758	1385	66.9288	54.2085	1485	70.4574	58.0828	241	13.949	10.5166	142	7.34754	5.73253	147	8.12459	6.1578	LOC114362380	TP53-regulated inhibitor of apoptosis 1-like	GO:0000075,GO:0000077,GO:0000278,GO:0001655,GO:0001822,GO:0002039,GO:0003674,GO:0005488,GO:0005515,GO:0005575,GO:0005622,GO:0005623,GO:0005634,GO:0005654,GO:0005737,GO:0005739,GO:0005740,GO:0005758,GO:0006355,GO:0006357,GO:0006810,GO:0006811,GO:0006820,GO:0006869,GO:0006950,GO:0006974,GO:0006977,GO:0007049,GO:0007093,GO:0007154,GO:0007165,GO:0007275,GO:0007346,GO:0008150,GO:0009314,GO:0009411,GO:…	-	KOG3481-Uncharacterized conserved protein[S]
LOC114362381	LOC114362381	NW_021136656.1[-]66907-67976	0	0	0	0	0	0	0	0	0	5	0.338034	0.276573	7	0.609012	0.491962	0	0	0	0	0	0	0	0	0	0	0	0	0	0	0	0	0	0	5	0.363416	0.275441	LOC114362381	orcokinin peptides-like	-	-	-
LOC114362386	LOC114362386	NW_021136656.1[+]255136-260330	19162	432.059	287.949	19359	494.208	332.82	21539	547.373	372.878	19	0.447214	0.365903	32	0.906838	0.732547	35	0.729266	0.615735	8501	194.665	164.519	11527	242.213	196.179	9972	205.726	169.594	331	8.34569	6.29207	306	6.91865	5.39791	408	9.8081	7.43376	LOC114362386	uncharacterized LOC114362386	-	-	KOG4602-Nanos and related proteins[R]
LOC114362387	LOC114362387	NW_021136673.1[-]1422-2964	0	0	0	0	0	0	0	0	0	126	20.0274	16.3861	115	21.4456	17.3239	135	18.6039	15.7077	0	0	0	0	0	0	0	0	0	73	11.96	9.01705	84	12.2956	9.59297	83	12.9032	9.77961	LOC114362387	uncharacterized LOC114362387	-	-	-
LOC114362384	LOC114362384	NW_021136656.1[-]94636-97662	782	36.9612	24.6331	805	43.0871	29.0166	605	32.2473	21.9673	121	6.14932	5.03127	99	5.92256	4.78427	143	6.32817	5.34301	95	4.54278	3.83928	174	7.63441	6.18344	141	6.06884	5.00296	320	16.9431	12.7739	290	13.7356	10.7165	339	17.0913	12.9538	LOC114362384	charged multivesicular body protein 2b	GO:0000070,GO:0000278,GO:0000280,GO:0000815,GO:0000819,GO:0000920,GO:0003008,GO:0003674,GO:0005488,GO:0005515,GO:0005575,GO:0005622,GO:0005623,GO:0005737,GO:0005768,GO:0005829,GO:0006810,GO:0006914,GO:0006996,GO:0006997,GO:0007032,GO:0007034,GO:0007041,GO:0007049,GO:0007059,GO:0007080,GO:0007088,GO:0007346,GO:0008150,GO:0008152,GO:0008333,GO:0009056,GO:0009987,GO:0010008,GO:0010256,GO:0010564,GO:…	K12192-ko04144 Endocytosis;ko04217 Necroptosis;ko05014 Amyotrophic lateral sclerosis;ko05022 Pathways of neurodegeneration - multiple diseases	KOG3231-Predicted assembly/vacuolar sorting protein[U]
LOC114362385	LOC114362385	NW_021136656.1[+]36094-47997	48	2.14687	1.4308	47	2.30694	1.55359	49	2.49669	1.70078	220	11.4188	9.34268	153	9.11398	7.36231	243	10.7827	9.10408	44	1.80556	1.52595	61	2.44569	1.98087	73	2.81157	2.31777	127	6.5706	4.95378	120	5.59479	4.36503	172	8.61346	6.52833	LOC114362385	orcokinin peptides-like isoform X2	-	-	-
LOC114362388	LOC114362388	NW_021136686.1[+]2410-2770	0	0	0	0	0	0	0	0	0	0	0	0	0	0	0	0	0	0	0	0	0	0	0	0	0	0	0	0	0	0	0	0	0	0	0	0	LOC114362388	U1 small nuclear ribonucleoprotein 70 kDa-like	-	-	-
LOC114362389	LOC114362389	NW_021136686.1[+]6920-7735	0	0	0	1	0.020701	0.013941	0	0	0	2	0.09463	0.077425	0	0	0	0	0	0	2	0.060349	0.051003	2	0.060643	0.049118	0	0	0	0	0	0	0	0	0	1	0.0293	0.022207	LOC114362389	uncharacterized LOC114362389	-	-	-
LOC114362783	LOC114362783	NW_021136971.1[+]38548-43057	599	34.9262	23.2768	787	51.9664	34.9963	849	55.8135	38.0209	2834	178.857	146.338	2599	193.656	156.436	3952	216.288	182.616	1369	81.1056	68.5456	1619	88.0141	71.2864	1547	82.5636	68.0628	1831	119.677	90.228	2079	121.765	95.001	1992	124.179	94.1181	LOC114362783	lopap-like	-	-	KOG4824-Apolipoprotein D/Lipocalin[M]
LOC114359173	LOC114359173	NW_021134484.1[-]121357-128240	28	0.650266	0.433374	24	0.640123	0.431085	21	0.54828	0.373496	67	1.71317	1.40168	20	0.585103	0.472649	46	1.01897	0.860343	27	0.651408	0.550531	31	0.675812	0.547369	23	0.485699	0.400395	48	1.28514	0.968909	60	1.42849	1.1145	82	2.09063	1.58453	LOC114359173	uncharacterized LOC114359173	-	-	-
LOC114363472	LOC114363472	NW_021137393.1[-]11324-15922	792	7.70607	5.13577	1082	11.9234	8.02972	984	10.7907	7.35079	135	1.41131	1.15471	195	2.41716	1.95259	132	1.20406	1.01661	297	2.93093	2.47704	593	5.37372	4.35241	607	5.39939	4.45108	231	2.51345	1.89497	221	2.15225	1.67918	201	2.0881	1.58262	LOC114363472	lysine-specific demethylase lid-like	GO:0000003,GO:0000122,GO:0000976,GO:0000981,GO:0001046,GO:0001047,GO:0001067,GO:0001085,GO:0001650,GO:0001763,GO:0002009,GO:0002250,GO:0002252,GO:0002376,GO:0002443,GO:0002449,GO:0002456,GO:0002457,GO:0002460,GO:0003006,GO:0003674,GO:0003676,GO:0003677,GO:0003682,GO:0003690,GO:0003700,GO:0003712,GO:0003713,GO:0003714,GO:0003824,GO:0005102,GO:0005488,GO:0005515,GO:0005575,GO:0005622,GO:0005623,GO:…	-	KOG1246-DNA-binding protein jumonji/RBP2/SMCY, contains JmjC domain[R]
LOC114363471	LOC114363471	NW_021137393.1[+]26250-33250	9128	317.127	211.352	9525	374.708	252.344	8654	338.635	230.683	504	19.0153	15.558	422	18.7887	15.1776	557	18.0863	15.2706	8150	287.427	242.916	8557	277.215	224.528	9004	286.024	235.789	563	22.0587	16.6308	558	19.5037	15.2167	422	15.6474	11.8595	LOC114363471	uncharacterized LOC114363471, transcript variant X1	GO:0005575,GO:0005576,GO:0005622,GO:0005623,GO:0005737,GO:0005739,GO:0043226,GO:0043227,GO:0043229,GO:0043231,GO:0044424,GO:0044444,GO:0044464	-	-
LOC114363470	LOC114363470	NW_021137386.1[+]29433-31517	14	0.493254	0.328733	17	0.680326	0.458159	8	0.30694	0.209092	1	0.036754	0.030072	0	0	0	1	0.027775	0.023451	15	0.530164	0.448063	21	0.689405	0.558379	14	0.431244	0.355504	4	0.13525	0.101969	0	0	0	2	0.05736	0.043474	LOC114363470	uncharacterized LOC114363470	-	-	-
LOC114363477	LOC114363477	NW_021137396.1[-]425258-471476	660	10.1937	6.79364	647	11.3088	7.61583	590	10.2679	6.99465	36	0.60008	0.490975	29	0.56227	0.454204	29	0.419027	0.353794	106	1.6614	1.40411	163	2.34585	1.9	150	2.10957	1.73907	206	3.56481	2.68762	163	2.52304	1.96847	217	3.57098	2.70652	LOC114363477	sodium-independent sulfate anion transporter-like	GO:0000323,GO:0003674,GO:0005215,GO:0005216,GO:0005253,GO:0005254,GO:0005310,GO:0005342,GO:0005575,GO:0005622,GO:0005623,GO:0005634,GO:0005654,GO:0005737,GO:0005764,GO:0005765,GO:0005773,GO:0005774,GO:0005783,GO:0005794,GO:0005886,GO:0005887,GO:0006810,GO:0006811,GO:0006820,GO:0006821,GO:0006835,GO:0006873,GO:0006885,GO:0008150,GO:0008272,GO:0008509,GO:0008514,GO:0009987,GO:0012505,GO:0015075,GO:…	-	KOG0236-Sulfate/bicarbonate/oxalate exchanger SAT-1 and related transporters (SLC26 family)[P]
LOC114363476	LOC114363476	NW_021137396.1[+]414930-423244	0	0	0	5	0.116487	0.078447	8	0.168361	0.11469	0	0	0	0	0	0	0	0	0	8	0.168842	0.142695	6	0.097583	0.079037	2	0.03806	0.031375	0	0	0	6	0.109559	0.085477	14	0.292707	0.221849	LOC114363476	nucleolin-like	GO:0007275,GO:0008150,GO:0032501,GO:0032502,GO:0035295,GO:0048856	-	-
LOC114363475	LOC114363475	NW_021137393.1[+]47668-90057	54	0.876422	0.584098	54	1.10945	0.747149	33	0.680295	0.463426	72	1.40085	1.14615	53	1.20849	0.976219	57	0.953499	0.80506	26	0.45912	0.38802	29	0.431314	0.34934	52	0.870346	0.717486	72	1.38064	1.04091	93	1.58399	1.23582	72	1.35312	1.02556	LOC114363475	uncharacterized LOC114363475, transcript variant X1	GO:0001932,GO:0001933,GO:0003674,GO:0004857,GO:0004860,GO:0005488,GO:0005515,GO:0005575,GO:0005622,GO:0005623,GO:0005737,GO:0005886,GO:0005887,GO:0006469,GO:0007154,GO:0007155,GO:0007165,GO:0007166,GO:0007275,GO:0007399,GO:0008150,GO:0009892,GO:0009966,GO:0009968,GO:0009987,GO:0010033,GO:0010563,GO:0010605,GO:0010646,GO:0010648,GO:0010769,GO:0010975,GO:0016020,GO:0016021,GO:0016043,GO:0019207,GO:…	K07523-ko04514 Cell adhesion molecules;ko04360 Axon guidance	KOG4194-Membrane glycoprotein LIG-1[T]
LOC114363474	LOC114363474	NW_021137393.1[+]18056-19930	784	25.2501	16.8281	812	29.6301	19.9541	842	30.5749	20.828	77	2.67415	2.18795	58	2.36662	1.91176	72	2.16444	1.82749	213	6.95714	5.87976	329	9.85794	7.98437	303	8.92476	7.35729	274	9.87606	7.44586	180	5.82635	4.5457	240	8.26624	6.26516	LOC114363474	39S ribosomal protein L38, mitochondrial	GO:0000313,GO:0000315,GO:0003674,GO:0003735,GO:0005198,GO:0005575,GO:0005622,GO:0005623,GO:0005737,GO:0005739,GO:0005740,GO:0005743,GO:0005759,GO:0005761,GO:0005762,GO:0005840,GO:0006412,GO:0006414,GO:0006415,GO:0006518,GO:0006807,GO:0008150,GO:0008152,GO:0009058,GO:0009059,GO:0009987,GO:0010467,GO:0015934,GO:0016020,GO:0016043,GO:0019538,GO:0019866,GO:0022411,GO:0031090,GO:0031966,GO:0031967,GO:…	-	KOG3346-Phosphatidylethanolamine binding protein[R]
LOC114364587	LOC114364587	NW_021130308.1[+]1399856-1400179	0	0	0	0	0	0	0	0	0	0	0	0	0	0	0	0	0	0	0	0	0	0	0	0	0	0	0	0	0	0	0	0	0	0	0	0	LOC114364587	uncharacterized LOC114364587	-	-	-
LOC114363479	LOC114363479	NW_021137396.1[-]357237-379109	3992	60.1707	40.1013	2958	50.4845	33.9983	3110	52.8357	35.9924	1883	30.702	25.1199	1598	30.7571	24.8457	2021	28.569	24.1215	3614	55.3316	46.7629	3841	53.9622	43.7063	3481	48.0133	39.5807	1422	24.0099	18.1018	1777	26.8857	20.9762	1633	26.2927	19.9278	LOC114363479	protein FAM102A	GO:0006403,GO:0006810,GO:0008150,GO:0015931,GO:0033036,GO:0033227,GO:0050657,GO:0050658,GO:0051179,GO:0051234,GO:0051236,GO:0071702,GO:0071705	-	-
LOC114363478	LOC114363478	NW_021137396.1[+]423395-424962	414	15.0122	10.005	627	25.74	17.3344	612	24.9967	17.0281	92	3.6031	2.948	95	4.39307	3.54874	73	2.45642	2.07401	333	12.2338	10.3393	484	16.3511	13.2434	528	17.503	14.4289	191	7.74265	5.83743	154	5.60799	4.37533	153	5.89358	4.46687	LOC114363478	uncharacterized LOC114363478	-	-	-
LOC114355814	LOC114355814	NW_021132767.1[-]740-3200	2	0.01843	0.012283	0	0	0	0	0	0	0	0	0	0	0	0	0	0	0	1	0.003817	0.003226	0	0	0	0	0	0	0	0	0	0	0	0	0	0	0	LOC114355814	extensin-like	-	K06628-ko04110 Cell cycle;ko04111 Cell cycle - yeast;ko04113 Meiosis - yeast	-
LOC114362962	LOC114362962	NW_021130635.1[+]531058-531767	191	14.1974	9.46197	96	8.01472	5.39743	122	10.1982	6.94712	455	36.6084	29.9524	397	37.6973	30.452	486	33.904	28.6259	213	16.0639	13.5763	270	18.6911	15.1387	349	23.7225	19.5561	408	33.9841	25.6216	378	28.2263	22.0221	318	25.2782	19.1589	LOC114362962	uncharacterized LOC114362962	-	-	-
LOC114358288	LOC114358288	NW_021130522.1[-]516721-550064	429	5.03622	3.35643	346	4.60254	3.09953	446	5.9073	4.02414	858	10.9201	8.9346	673	10.1144	8.17042	961	10.6219	8.96828	340	4.06218	3.43311	329	3.59726	2.91358	359	3.86036	3.18236	1214	16.02	12.078	1440	17.0222	13.2807	1479	18.5634	14.0696	LOC114358288	cartilage oligomeric matrix protein	GO:0000902,GO:0001501,GO:0001503,GO:0001932,GO:0001934,GO:0001936,GO:0001938,GO:0001968,GO:0002020,GO:0002682,GO:0002684,GO:0002685,GO:0002687,GO:0002688,GO:0002690,GO:0003416,GO:0003417,GO:0003674,GO:0005102,GO:0005178,GO:0005198,GO:0005201,GO:0005488,GO:0005496,GO:0005499,GO:0005509,GO:0005515,GO:0005518,GO:0005539,GO:0005575,GO:0005576,GO:0005604,GO:0005615,GO:0005622,GO:0005623,GO:0005737,GO:…	K04659-ko04151 PI3K-Akt signaling pathway;ko04512 ECM-receptor interaction;ko04145 Phagosome;ko04510 Focal adhesion;ko05165 Human papillomavirus infection;ko05144 Malaria	KOG1214-Nidogen and related basement membrane protein proteins[MW]
LOC114358289	LOC114358289	NW_021134076.1[-]123511-225673	2	0.039645	0.026422	2	0.039123	0.026347	0	0	0	0	0	0	0	0	0	9	0.154311	0.130288	0	0	0	0	0	0	0	0	0	6	0.133253	0.100464	10	0.197687	0.154235	0	0	0	LOC114358289	acetylcholine receptor subunit alpha-like 1	GO:0003008,GO:0003674,GO:0005215,GO:0005216,GO:0005230,GO:0005231,GO:0005261,GO:0005575,GO:0005623,GO:0005886,GO:0005887,GO:0005892,GO:0006810,GO:0006811,GO:0006812,GO:0006816,GO:0006873,GO:0006874,GO:0006875,GO:0006937,GO:0007154,GO:0007165,GO:0007166,GO:0007204,GO:0007267,GO:0007268,GO:0007271,GO:0007274,GO:0007275,GO:0008150,GO:0008324,GO:0009636,GO:0009791,GO:0009987,GO:0015075,GO:0015267,GO:…	-	KOG3645-Acetylcholine receptor[T]
LOC114355810	LOC114355810	NW_021132754.1[-]92389-93460	1884	107.274	71.4936	1846	119.016	80.1504	1799	115.408	78.6176	616	37.8946	31.0047	546	39.6438	32.0244	542	28.917	24.4152	1821	105.306	88.9981	2104	111.645	90.4262	2087	108.685	89.5969	521	33.1921	25.0246	538	30.7489	23.9902	548	33.2781	25.2222	LOC114355810	thioredoxin-like protein 4A	GO:0000245,GO:0000375,GO:0000377,GO:0000398,GO:0005575,GO:0005622,GO:0005623,GO:0005634,GO:0005682,GO:0006139,GO:0006396,GO:0006397,GO:0006725,GO:0006807,GO:0008150,GO:0008152,GO:0008380,GO:0009987,GO:0010467,GO:0016043,GO:0016070,GO:0016071,GO:0022607,GO:0022613,GO:0022618,GO:0030532,GO:0032991,GO:0034622,GO:0034641,GO:0043170,GO:0043226,GO:0043227,GO:0043229,GO:0043231,GO:0043933,GO:0044085,GO:…	K12859-ko03040 Spliceosome	KOG3414-Component of the U4/U6.U5 snRNP/mitosis protein DIM1[AD]
LOC114355811	LOC114355811	NW_021132754.1[-]202610-227794	578	15.9141	10.6061	847	26.433	17.801	789	24.4924	16.6846	160	4.75771	3.89268	205	7.19493	5.81209	176	4.53621	3.83002	795	22.2616	18.8141	1005	25.8257	20.9174	1002	25.2708	20.8324	319	9.83058	7.41158	244	6.7325	5.25268	199	5.86199	4.44293	LOC114355811	phosphatidylserine synthase 1	GO:0003674,GO:0003824,GO:0005575,GO:0005622,GO:0005623,GO:0005737,GO:0005783,GO:0005789,GO:0006575,GO:0006629,GO:0006644,GO:0006650,GO:0006658,GO:0006659,GO:0006793,GO:0006796,GO:0006807,GO:0008150,GO:0008152,GO:0008610,GO:0008654,GO:0009058,GO:0009987,GO:0012505,GO:0016020,GO:0016740,GO:0019637,GO:0031984,GO:0042175,GO:0042398,GO:0043226,GO:0043227,GO:0043229,GO:0043231,GO:0044237,GO:0044238,GO:…	K08729-ko00564 Glycerophospholipid metabolism	KOG2735-Phosphatidylserine synthase[I]
LOC114355812	LOC114355812	NW_021132755.1[+]10729-11674	279	14.0103	9.33725	319	18.1557	12.2268	259	14.6335	9.96851	109	5.90899	4.83464	104	6.66662	5.38532	79	3.6921	3.11732	119	6.05963	5.12123	119	5.54359	4.49	159	7.28782	6.00785	51	2.84847	2.14755	79	3.97912	3.1045	108	5.77938	4.38031	LOC114355812	uncharacterized LOC114355812	-	-	-
LOC114355813	LOC114355813	NW_021132764.1[+]3349-15866	15	0.49051	0.326904	6	0.223687	0.15064	9	0.345514	0.235369	4	0.14716	0.120404	3	0.126649	0.102308	12	0.372499	0.314509	0	0	0	0	0	0	0	0	0	13	0.494098	0.372516	13	0.444129	0.346508	10	0.333091	0.252457	LOC114355813	hemicentin-1-like	-	-	KOG4222-Axon guidance receptor Dscam[T]
LOC114360651	LOC114360651	NW_021135348.1[-]35158-37688	978	17.3019	11.531	635	12.7032	8.55482	517	10.2956	7.01353	146	2.78726	2.28049	145	3.27107	2.64238	143	2.37174	2.00251	98	1.74558	1.47526	151	2.48384	2.01177	125	2.01897	1.66438	567	11.2348	8.47029	581	10.3085	8.04268	587	11.0921	8.40694	LOC114360651	putative uncharacterized protein DDB_G0282133	-	-	-
LOC114358283	LOC114358283	NW_021134076.1[+]276880-297347	661	10.3684	6.91012	554	9.72122	6.54666	687	12.1871	8.30203	162	2.92439	2.39269	146	3.06424	2.4753	206	3.06658	2.58918	206	3.1821	2.68932	257	3.80467	3.08156	274	4.16713	3.43525	344	6.32189	4.76627	381	6.01261	4.69102	390	6.71551	5.08983	LOC114358283	peroxisomal acyl-coenzyme A oxidase 3 isoform X1	GO:0003674,GO:0005215,GO:0005216,GO:0005575,GO:0006810,GO:0006811,GO:0008150,GO:0009593,GO:0015075,GO:0015267,GO:0015276,GO:0015318,GO:0016020,GO:0016021,GO:0022803,GO:0022834,GO:0022836,GO:0022838,GO:0022839,GO:0022857,GO:0031224,GO:0034220,GO:0042221,GO:0044425,GO:0050896,GO:0051179,GO:0051234,GO:0051606,GO:0055085	K00232-ko00640 Propanoate metabolism;ko00071 Fatty acid degradation;ko00592 alpha-Linolenic acid metabolism;ko01040 Biosynthesis of unsaturated fatty acids;ko00410 beta-Alanine metabolism;ko04024 cAMP signaling pathway;ko04146 Peroxisome;ko03320 PPAR signaling pathway;ko04936 Alcoholic liver disease	KOG0135-Pristanoyl-CoA/acyl-CoA oxidase[IQ]
LOC114358280	LOC114358280	NW_021134071.1[+]41775-150299	11	1.18678	0.790936	13	1.66955	1.12434	13	1.57423	1.07239	11	1.33786	1.09461	2	0.289419	0.233794	11	1.16688	0.985226	4	0.440103	0.371949	0	0	0	5	0.427838	0.352697	11	1.3652	1.02927	29	3.28175	2.56041	12	1.45104	1.09978	LOC114358280	uncharacterized LOC114358280	-	-	-
LOC114358281	LOC114358281	NW_021134071.1[-]243198-245420	663	25.0179	16.6734	517	22.0536	14.8518	494	20.9693	14.2846	224	9.13469	7.47384	180	8.62782	6.96959	252	8.88853	7.50479	364	13.9384	11.7799	479	16.8364	13.6365	416	14.3548	11.8337	153	6.43528	4.85176	134	5.07303	3.95796	168	6.73804	5.1069	LOC114358281	uncharacterized LOC114358281	-	-	-
LOC114358286	LOC114358286	NW_021134076.1[+]303555-308131	283	7.5389	5.02436	390	12.0693	8.12796	364	11.3276	7.71655	64	1.90837	1.5614	46	1.71368	1.38432	48	1.22733	1.03626	62	1.73197	1.46375	91	2.1957	1.7784	106	2.51682	2.07479	130	4.16052	3.13675	102	2.9866	2.33014	118	3.67946	2.78874	LOC114358286	RWD domain-containing protein 4 isoform X1	-	-	KOG4018-Uncharacterized conserved protein, contains RWD domain[S]
LOC114355819	LOC114355819	NW_021130446.1[-]268171-281682	68	1.74915	1.16573	51	1.46484	0.986481	63	1.80515	1.22969	144	4.01353	3.2838	128	4.1963	3.38979	121	2.90723	2.45464	40	1.04386	0.882206	57	1.36422	1.10494	48	1.12594	0.928188	372	10.7711	8.12064	400	10.3869	8.10381	345	9.51314	7.21021	LOC114355819	transmembrane protein 135-like	GO:0005575,GO:0005622,GO:0005623,GO:0005737,GO:0005739,GO:0005777,GO:0005811,GO:0006950,GO:0006996,GO:0007031,GO:0007275,GO:0007568,GO:0008150,GO:0008340,GO:0009266,GO:0009409,GO:0009605,GO:0009628,GO:0009893,GO:0009987,GO:0009991,GO:0010259,GO:0010468,GO:0010604,GO:0010628,GO:0010821,GO:0010883,GO:0010884,GO:0010918,GO:0016043,GO:0019222,GO:0022603,GO:0031667,GO:0032094,GO:0032501,GO:0032502,GO:…	-	KOG1398-Uncharacterized conserved protein[S]
LOC114358284	LOC114358284	NW_021130522.1[+]264489-269456	3	0.078137	0.052075	9	0.270788	0.18236	0	0	0	6	0.176233	0.144191	0	0	0	7	0.168453	0.142228	0	0	0	0	0	0	0	0	0	14	0.418909	0.315829	7	0.178335	0.139136	6	0.150915	0.114382	LOC114358284	synaptonemal complex protein 1-like	-	-	-
LOC114358285	LOC114358285	NW_021134076.1[-]301438-303046	5677	158.007	105.305	5859	184.634	124.34	4921	154.354	105.148	12	0.360939	0.295314	22	0.773503	0.624839	38	0.990881	0.836623	2316	65.4456	55.3106	3138	81.3975	65.9274	3157	80.3944	66.2746	72	2.24319	1.69121	58	1.62005	1.26396	72	2.11713	1.60462	LOC114358285	serine/threonine-protein kinase Aurora-1-like	GO:0000003,GO:0000022,GO:0000070,GO:0000075,GO:0000077,GO:0000086,GO:0000122,GO:0000212,GO:0000226,GO:0000228,GO:0000278,GO:0000280,GO:0000281,GO:0000775,GO:0000776,GO:0000779,GO:0000780,GO:0000785,GO:0000793,GO:0000794,GO:0000819,GO:0000902,GO:0000910,GO:0000922,GO:0001674,GO:0001709,GO:0001889,GO:0002902,GO:0002903,GO:0003002,GO:0003006,GO:0003674,GO:0003824,GO:0004672,GO:0004674,GO:0004712,GO:…	K11481-ko04114 Oocyte meiosis;ko04914 Progesterone-mediated oocyte maturation	KOG0580-Serine/threonine protein kinase[D]
LOC114362961	LOC114362961	NW_021137171.1[-]454339-457334	1159	39.6898	26.4515	972	37.514	25.2634	905	34.9438	23.8042	151	5.23359	4.28203	74	3.08403	2.49129	110	3.3977	2.86875	228	7.99223	6.75455	310	9.86906	7.99338	298	9.42994	7.77375	299	10.939	8.24725	221	7.54012	5.88278	232	8.34571	6.32539	LOC114362961	leucine-rich melanocyte differentiation-associated protein-like isoform X1	GO:0008150,GO:0009966,GO:0009967,GO:0010646,GO:0010647,GO:0023051,GO:0023056,GO:0046578,GO:0046579,GO:0048518,GO:0048522,GO:0048583,GO:0048584,GO:0050789,GO:0050794,GO:0051056,GO:0051057,GO:0065007,GO:1902531,GO:1902533	-	KOG1644-U2-associated snRNP A' protein[A]
LOC114362966	LOC114362966	NW_021130306.1[-]104901-109946	0	0	0	0	0	0	0	0	0	64	1.57407	1.28788	42	1.22578	0.990191	59	1.2711	1.07322	0	0	0	0	0	0	0	0	0	52	1.32888	1.00188	38	0.877412	0.684554	43	1.05513	0.799709	LOC114362966	uncharacterized LOC114362966	-	-	-
LOC114362967	LOC114362967	NW_021137171.1[+]374763-376700	0	0	0	2	0.095155	0.064081	1	0.019567	0.01333	2	0.079616	0.065141	0	0	0	3	0.171126	0.144486	1	0.063833	0.053948	0	0	0	0	0	0	3	0.210231	0.158499	2	0.127513	0.099486	3	0.207572	0.157324	LOC114362967	uncharacterized LOC114362967	-	-	-
LOC114354141	LOC114354141	NW_021132160.1[+]82019-84518	724	12.9499	8.63058	717	14.52	9.77838	688	13.8787	9.45438	4122	79.8605	65.3405	3963	90.6362	73.2163	5163	86.7116	73.2125	2321	42.2095	35.6729	2464	41.1145	33.3004	2545	41.693	34.3704	8314	166.824	125.774	8859	159.296	124.282	8512	162.869	123.442	LOC114354141	ribose-phosphate pyrophosphokinase 2-like	-	K00948-ko00030 Pentose phosphate pathway;ko00230 Purine metabolism	KOG1448-Ribose-phosphate pyrophosphokinase[FE]
LOC114354140	LOC114354140	NW_021132160.1[-]172053-199508	24	0.25544	0.17024	37	0.44432	0.299223	26	0.317358	0.216188	14	0.160172	0.13105	14	0.181666	0.146751	0	0	0	4	0.041667	0.035214	14	0.136049	0.110192	6	0.049071	0.040453	35	0.423909	0.319598	29	0.29797	0.232475	21	0.235509	0.178497	LOC114354140	zinc finger protein basonuclin-2 isoform X1	GO:0000976,GO:0000981,GO:0001067,GO:0001158,GO:0001837,GO:0001894,GO:0001895,GO:0002009,GO:0002165,GO:0003002,GO:0003416,GO:0003674,GO:0003676,GO:0003677,GO:0003690,GO:0003700,GO:0005488,GO:0005575,GO:0005622,GO:0005623,GO:0005634,GO:0005654,GO:0005737,GO:0006355,GO:0006356,GO:0006357,GO:0006950,GO:0006996,GO:0007162,GO:0007275,GO:0007389,GO:0007399,GO:0007417,GO:0007420,GO:0007423,GO:0007444,GO:…	-	-
LOC114354143	LOC114354143	NW_021132160.1[+]105265-120723	1484	18.6002	12.3962	1361	19.3126	13.0059	1167	16.4848	11.2297	535	7.24867	5.93074	285	4.55726	3.68137	515	6.04952	5.10774	955	12.1568	10.2742	1148	13.4134	10.8641	1319	15.1211	12.4654	554	7.7707	5.85857	546	6.87064	5.36045	539	7.2185	5.47105	LOC114354143	probable ATP-dependent RNA helicase DHX34	GO:0000956,GO:0003674,GO:0003676,GO:0003723,GO:0003724,GO:0003824,GO:0004004,GO:0004386,GO:0005488,GO:0005575,GO:0005622,GO:0005623,GO:0005737,GO:0006139,GO:0006396,GO:0006401,GO:0006402,GO:0006725,GO:0006807,GO:0008026,GO:0008150,GO:0008152,GO:0008186,GO:0009056,GO:0009057,GO:0009892,GO:0009893,GO:0009894,GO:0009895,GO:0009987,GO:0010467,GO:0010468,GO:0010604,GO:0010605,GO:0010628,GO:0010629,GO:…	-	KOG0922-DEAH-box RNA helicase[A]
LOC114354142	LOC114354142	NW_021132160.1[+]12051-14599	20	1.59975	1.06617	16	1.39466	0.939223	26	2.29846	1.56574	0	0	0	0	0	0	0	0	0	1	0.077109	0.065168	3	0.216726	0.175536	0	0	0	0	0	0	0	0	0	0	0	0	LOC114354142	uncharacterized LOC114354142	-	-	-
LOC114354145	LOC114354145	NW_021132165.1[-]168070-183401	20	0.274185	0.182733	13	0.203335	0.136934	12	0.185617	0.126445	0	0	0	0	0	0	0	0	0	2	0.016282	0.013761	0	0	0	2	0.015955	0.013153	20	0.304369	0.229473	17	0.233403	0.1821	29	0.416789	0.315893	LOC114354145	cGMP-specific 3',5'-cyclic phosphodiesterase-like	GO:0003674,GO:0003824,GO:0004112,GO:0004114,GO:0005488,GO:0005515,GO:0005575,GO:0005622,GO:0005623,GO:0005634,GO:0005737,GO:0005886,GO:0006139,GO:0006163,GO:0006725,GO:0006753,GO:0006793,GO:0006796,GO:0006807,GO:0008081,GO:0008150,GO:0008152,GO:0009117,GO:0009150,GO:0009187,GO:0009259,GO:0009987,GO:0016020,GO:0016324,GO:0016787,GO:0016788,GO:0019637,GO:0019693,GO:0032239,GO:0032240,GO:0032879,GO:…	K13763-ko00230 Purine metabolism	KOG3689-Cyclic nucleotide phosphodiesterase[T]
LOC114354144	LOC114354144	NW_021132165.1[+]125578-133073	2	0.092584	0.061703	0	0	0	0	0	0	0	0	0	4	0.239665	0.193603	2	0.088004	0.074304	0	0	0	0	0	0	0	0	0	0	0	0	0	0	0	6	0.3004	0.227679	LOC114354144	cytochrome P450 4C1-like	-	-	KOG0157-Cytochrome P450 CYP4/CYP19/CYP26 subfamilies[QI]
LOC114354147	LOC114354147	NW_021132165.1[-]153164-161467	0	0	0	5	0.148105	0.09974	2	0.059512	0.04054	0	0	0	2	0.067886	0.054839	0	0	0	0	0	0	0	0	0	0	0	0	15	0.424051	0.319705	2	0.049514	0.03863	17	0.485052	0.367631	LOC114354147	cytochrome P450 4V2-like	-	-	KOG0157-Cytochrome P450 CYP4/CYP19/CYP26 subfamilies[QI]
LOC114354146	LOC114354146	NW_021132165.1[+]135969-141624	0	0	0	0	0	0	2	0.054291	0.036984	0	0	0	0	0	0	0	0	0	2	0.05096	0.043068	0	0	0	0	0	0	0	0	0	2	0.049203	0.038388	0	0	0	LOC114354146	cytochrome P450 4C1-like	-	-	KOG0157-Cytochrome P450 CYP4/CYP19/CYP26 subfamilies[QI]
LOC114354149	LOC114354149	NW_021132165.1[-]81090-84880	1154	18.8154	12.5397	940	17.3459	11.6814	857	15.7369	10.7202	197	3.4634	2.8337	269	5.58446	4.51115	178	2.72025	2.29677	307	5.07148	4.2861	519	7.88048	6.38274	458	6.82785	5.62867	409	7.46869	5.63088	350	5.71396	4.45801	394	6.84868	5.19076	LOC114354149	probable serine/threonine-protein kinase PBL19	GO:0000165,GO:0001816,GO:0002218,GO:0002221,GO:0002224,GO:0002252,GO:0002253,GO:0002376,GO:0002443,GO:0002444,GO:0002446,GO:0002682,GO:0002684,GO:0002755,GO:0002757,GO:0002758,GO:0002764,GO:0003674,GO:0003824,GO:0004672,GO:0004674,GO:0005102,GO:0005126,GO:0005149,GO:0005488,GO:0005515,GO:0005575,GO:0005576,GO:0005615,GO:0005622,GO:0005623,GO:0005634,GO:0005737,GO:0005768,GO:0005829,GO:0005886,GO:…	K04733-ko04010 MAPK signaling pathway;ko04064 NF-kappa B signaling pathway;ko04620 Toll-like receptor signaling pathway;ko04624 Toll and Imd signaling pathway;ko04621 NOD-like receptor signaling pathway;ko04722 Neurotrophin signaling pathway;ko05170 Human immunodeficiency virus 1 infection;ko05161 Hepatitis B;ko05171 Coronavirus disease - COVID-19;ko05164 Influenza A;ko05162 Measles;ko05168 Herpe…	KOG1187-Serine/threonine protein kinase[T]
LOC114354148	LOC114354148	NW_021132165.1[-]141615-151526	0	0	0	3	0.10576	0.071223	0	0	0	59	2.06651	1.69078	73	3.01485	2.43541	53	1.60977	1.35916	0	0	0	0	0	0	0	0	0	54	1.96303	1.47999	59	1.92796	1.50419	78	2.69667	2.04387	LOC114354148	odorant receptor 85b-like	-	-	-
LOC114362789	LOC114362789	NW_021136974.1[+]103348-156549	388	3.28146	2.18695	261	2.50159	1.68467	320	3.04917	2.07714	207	1.89829	1.55315	131	1.41583	1.14371	179	1.41971	1.19869	266	2.28829	1.93392	321	2.53328	2.05182	246	1.90796	1.57286	428	4.05715	3.05881	519	4.41318	3.44315	623	5.63734	4.27266	LOC114362789	putative epidermal cell surface receptor	GO:0000902,GO:0000904,GO:0002164,GO:0002165,GO:0002168,GO:0003674,GO:0005575,GO:0005623,GO:0005886,GO:0005887,GO:0006928,GO:0006935,GO:0007154,GO:0007165,GO:0007275,GO:0007399,GO:0007409,GO:0007411,GO:0008150,GO:0009605,GO:0009653,GO:0009791,GO:0009987,GO:0016020,GO:0016021,GO:0016043,GO:0016324,GO:0022008,GO:0023052,GO:0030030,GO:0030154,GO:0030182,GO:0031175,GO:0031224,GO:0031226,GO:0032501,GO:…	-	-
LOC114365242	LOC114365242	NW_021137817.1[-]322850-323943	0	0	0	0	0	0	4	0.288258	0.196365	0	0	0	0	0	0	0	0	0	0	0	0	0	0	0	0	0	0	0	0	0	0	0	0	0	0	0	LOC114365242	uncharacterized LOC114365242	-	-	-
LOC114354639	LOC114354639	NW_021132341.1[+]271960-282564	801	13.5916	9.05825	767	14.7373	9.9247	803	15.3672	10.4684	71	1.30189	1.06518	75	1.60997	1.30054	64	1.01098	0.853589	219	3.76135	3.17887	381	6.0197	4.87562	320	4.96101	4.0897	224	4.24549	3.20081	261	4.43424	3.45958	248	4.48686	3.40069	LOC114354639	Hermansky-Pudlak syndrome 1 protein homolog	-	-	-
LOC114354638	LOC114354638	NW_021132341.1[-]283434-286515	1606	24.6807	16.4486	2102	36.5855	24.6381	1899	32.9061	22.4161	189	3.13856	2.56792	176	3.44439	2.78239	179	2.57381	2.17313	1194	18.6309	15.7457	1698	24.3245	19.7014	1881	26.4598	21.8126	444	7.63894	5.75923	369	5.69544	4.44357	295	4.83297	3.66301	LOC114354638	BRISC complex subunit FAM175B-like	GO:0000075,GO:0000077,GO:0000726,GO:0003674,GO:0005488,GO:0005515,GO:0005575,GO:0005622,GO:0005623,GO:0005634,GO:0005654,GO:0006139,GO:0006259,GO:0006281,GO:0006282,GO:0006302,GO:0006303,GO:0006464,GO:0006508,GO:0006725,GO:0006807,GO:0006950,GO:0006974,GO:0007154,GO:0007165,GO:0008150,GO:0008152,GO:0009314,GO:0009628,GO:0009893,GO:0009987,GO:0010212,GO:0010564,GO:0010604,GO:0010948,GO:0016579,GO:…	-	-
LOC114364076	LOC114364076	NW_021137587.1[-]579834-589594	49	0.883917	0.589093	45	0.91689	0.617471	59	1.19801	0.816101	49	0.953515	0.78015	49	1.13888	0.919995	36	0.614604	0.518924	42	0.778225	0.657709	31	0.525044	0.425256	33	0.546418	0.45045	71	1.43754	1.08381	43	0.784871	0.612354	67	1.30316	0.987692	LOC114364076	uncharacterized LOC114364076	-	-	KOG1471-Phosphatidylinositol transfer protein SEC14 and related proteins[I]
Trnag-ucc_24	Trnag-ucc	NW_021132943.1[+]122270-122341	0	0	0	0	0	0	0	0	0	0	0	0	0	0	0	0	0	0	0	0	0	0	0	0	0	0	0	0	0	0	0	0	0	0	0	0	Trnag-ucc_24	tRNA-Gly	-	-	-
Trnag-ucc_27	Trnag-ucc	NW_021133360.1[+]230121-230192	0	0	0	0	0	0	0	0	0	0	0	0	0	0	0	0	0	0	0	0	0	0	0	0	0	0	0	0	0	0	0	0	0	0	0	0	Trnag-ucc_27	tRNA-Gly	-	-	-
Trnag-ucc_26	Trnag-ucc	NW_021133049.1[-]238439-238510	0	0	0	0	0	0	0	0	0	0	0	0	0	0	0	0	0	0	0	0	0	0	0	0	0	0	0	0	0	0	0	0	0	0	0	0	Trnag-ucc_26	tRNA-Gly	-	-	-
Trnag-ucc_21	Trnag-ucc	NW_021132943.1[-]83123-83194	0	0	0	0	0	0	0	0	0	0	0	0	0	0	0	0	0	0	0	0	0	0	0	0	0	0	0	0	0	0	0	0	0	0	0	0	Trnag-ucc_21	tRNA-Gly	-	-	-
Trnag-ucc_20	Trnag-ucc	NW_021132943.1[+]72364-72435	0	0	0	0	0	0	0	0	0	0	0	0	0	0	0	0	0	0	0	0	0	0	0	0	0	0	0	0	0	0	0	0	0	0	0	0	Trnag-ucc_20	tRNA-Gly	-	-	-
Trnag-ucc_23	Trnag-ucc	NW_021132943.1[-]120378-120449	0	0	0	0	0	0	0	0	0	0	0	0	0	0	0	0	0	0	0	0	0	0	0	0	0	0	0	0	0	0	0	0	0	0	0	0	Trnag-ucc_23	tRNA-Gly	-	-	-
Trnag-ucc_22	Trnag-ucc	NW_021132943.1[-]93872-93943	0	0	0	0	0	0	0	0	0	0	0	0	0	0	0	0	0	0	0	0	0	0	0	0	0	0	0	0	0	0	0	0	0	0	0	0	Trnag-ucc_22	tRNA-Gly	-	-	-
LOC114365660	LOC114365660	NW_021137845.1[+]229693-231123	1420	70.5249	47.0019	1389	78.1177	52.6076	1421	79.508	54.1619	394	21.1668	17.3183	335	21.2095	17.1331	419	19.4845	16.4512	1419	71.5687	60.4856	1692	78.3014	63.4197	1712	77.8107	64.1447	287	15.9393	12.0171	368	18.3275	14.2991	320	16.9527	12.8488	LOC114365660	exosome complex component CSL4	GO:0000176,GO:0000178,GO:0000288,GO:0000291,GO:0000785,GO:0000956,GO:0003674,GO:0003676,GO:0003723,GO:0005488,GO:0005575,GO:0005622,GO:0005623,GO:0005634,GO:0005654,GO:0005694,GO:0005730,GO:0005737,GO:0005829,GO:0006139,GO:0006364,GO:0006396,GO:0006401,GO:0006402,GO:0006725,GO:0006807,GO:0008150,GO:0008152,GO:0009056,GO:0009057,GO:0009892,GO:0009894,GO:0009987,GO:0010467,GO:0010468,GO:0010605,GO:…	K07573-ko03018 RNA degradation	KOG3409-Exosomal 3'-5' exoribonuclease complex, subunit ski4 (Csl4)[J]
Trnag-ucc_29	Trnag-ucc	NW_021137812.1[+]592-663	0	0	0	0	0	0	0	0	0	0	0	0	0	0	0	0	0	0	0	0	0	0	0	0	0	0	0	0	0	0	0	0	0	0	0	0	Trnag-ucc_29	tRNA-Gly	-	-	-
Trnag-ucc_28	Trnag-ucc	NW_021137606.1[-]1102881-1102952	0	0	0	0	0	0	0	0	0	0	0	0	0	0	0	0	0	0	0	0	0	0	0	0	0	0	0	0	0	0	0	0	0	0	0	0	Trnag-ucc_28	tRNA-Gly	-	-	-
LOC114351663	LOC114351663	NW_021131411.1[-]1537486-1552324	2412	24.8348	16.5513	2005	23.3728	15.7402	2001	23.2233	15.82	165	1.83225	1.49912	117	1.52769	1.23408	137	1.31927	1.11389	595	6.21541	5.25289	791	7.58284	6.14167	710	6.68548	5.5113	470	5.41255	4.08069	449	4.63635	3.61727	470	5.16163	3.91211	LOC114351663	LOW QUALITY PROTEIN: voltage-dependent calcium channel subunit alpha-2/delta-3-like	GO:0003008,GO:0003674,GO:0005215,GO:0005216,GO:0005244,GO:0005245,GO:0005246,GO:0005261,GO:0005262,GO:0005575,GO:0005623,GO:0005886,GO:0005891,GO:0006810,GO:0006811,GO:0006812,GO:0006816,GO:0006897,GO:0006914,GO:0007154,GO:0007267,GO:0007268,GO:0007274,GO:0007528,GO:0007600,GO:0007601,GO:0008150,GO:0008152,GO:0008324,GO:0008582,GO:0009056,GO:0009266,GO:0009314,GO:0009416,GO:0009581,GO:0009582,GO:…	K04860-ko04010 MAPK signaling pathway;ko04921 Oxytocin signaling pathway;ko04260 Cardiac muscle contraction;ko04261 Adrenergic signaling in cardiomyocytes;ko05410 Hypertrophic cardiomyopathy;ko05412 Arrhythmogenic right ventricular cardiomyopathy;ko05414 Dilated cardiomyopathy	KOG2353-L-type voltage-dependent Ca2+ channel, alpha2/delta subunit[PT]
LOC114351662	LOC114351662	NW_021131411.1[-]651835-679047	1457	12.7752	8.51412	1709	16.9887	11.4409	1753	17.3532	11.8212	525	4.97183	4.06787	480	5.3566	4.32709	442	3.62485	3.06054	570	5.06612	4.28158	1063	8.70176	7.04793	860	6.89667	5.68539	647	6.35255	4.78938	553	4.86152	3.79294	582	5.45507	4.13452	LOC114351662	folliculin-interacting protein 2 isoform X1	GO:0000122,GO:0001775,GO:0001932,GO:0001934,GO:0002327,GO:0002376,GO:0002520,GO:0002521,GO:0002682,GO:0002902,GO:0002904,GO:0003674,GO:0004857,GO:0005085,GO:0005488,GO:0005515,GO:0005575,GO:0005622,GO:0005623,GO:0005737,GO:0006355,GO:0006357,GO:0006464,GO:0006468,GO:0006793,GO:0006796,GO:0006807,GO:0006915,GO:0006950,GO:0006974,GO:0006996,GO:0007005,GO:0007154,GO:0007165,GO:0007275,GO:0008150,GO:…	K20401-ko04150 mTOR signaling pathway	KOG3693-Uncharacterized conserved protein[S]
LOC114351661	LOC114351661	NW_021130331.1[+]43426-45225	61	2.61517	1.7429	68	3.27156	2.2032	92	4.43833	3.02345	294	13.6714	11.1857	209	11.4329	9.23558	371	14.9616	12.6324	397	17.3269	14.6437	354	14.1653	11.4731	354	13.9048	11.4627	179	8.60283	6.48594	205	8.84829	6.90341	165	7.5683	5.73617	LOC114351661	chymotrypsin inhibitor Ani s 6-like	-	-	-
LOC114358753	LOC114358753	NW_021130538.1[-]63790-79583	2705	54.5824	36.3768	1859	42.4586	28.5933	1578	35.8807	24.4424	159	3.47066	2.83964	141	3.62911	2.93161	156	2.93649	2.47934	688	14.0902	11.9081	1057	19.8615	16.0867	792	14.6103	12.0443	252	5.69079	4.29046	276	5.57244	4.3476	244	5.24204	3.97305	LOC114358753	uncharacterized LOC114358753	-	-	-
LOC114364003	LOC114364003	NW_021137579.1[+]176198-180808	5	0.249055	0.165985	1	0.027888	0.018781	2	0.135253	0.092137	7	0.401382	0.328404	14	1.05047	0.848572	22	1.23598	1.04356	1	0.003269	0.002763	0	0	0	2	0.090004	0.074196	11	0.724293	0.546067	17	1.01361	0.790815	11	0.676107	0.512436	LOC114364003	trypsin alpha-3-like	GO:0003674,GO:0003824,GO:0004175,GO:0004252,GO:0005575,GO:0005622,GO:0005623,GO:0005737,GO:0006508,GO:0006807,GO:0008150,GO:0008152,GO:0008233,GO:0008236,GO:0016787,GO:0017171,GO:0019538,GO:0043170,GO:0044238,GO:0044424,GO:0044464,GO:0070011,GO:0071704,GO:0140096,GO:1901564	-	KOG3627-Trypsin[E]
LOC114358755	LOC114358755	NW_021134344.1[+]487168-492287	18	1.28715	0.857832	29	2.346	1.57989	24	1.87952	1.28035	12	0.929718	0.760679	4	0.365215	0.295022	2	0.13433	0.113418	22	1.57437	1.33056	49	3.26402	2.64367	41	2.67533	2.20545	5	0.400646	0.30206	11	0.769805	0.6006	0	0	0	LOC114358755	larval cuticle protein LCP-14-like	GO:0003674,GO:0005198,GO:0005214,GO:0005575,GO:0005576,GO:0007275,GO:0008010,GO:0008150,GO:0031012,GO:0032501,GO:0032502,GO:0040003,GO:0042302,GO:0042335,GO:0044421,GO:0048856	-	-
LOC114351665	LOC114351665	NW_021131411.1[+]259259-352382	1212	21.0385	14.0213	881	17.3293	11.6702	832	16.2515	11.0708	1296	24.3302	19.9066	1114	24.6884	19.9434	1202	19.5477	16.5045	465	8.17921	6.91258	553	8.93321	7.23539	612	9.70955	8.00425	1381	26.8635	20.2532	1395	24.3207	18.9749	1453	26.9237	20.4061	LOC114351665	alpha-N-acetylgalactosaminidase isoform X1	GO:0003674,GO:0003824,GO:0004553,GO:0004557,GO:0005575,GO:0005622,GO:0005623,GO:0005737,GO:0005975,GO:0006629,GO:0006643,GO:0006664,GO:0006665,GO:0006672,GO:0006677,GO:0006687,GO:0006807,GO:0008150,GO:0008152,GO:0009056,GO:0009311,GO:0009987,GO:0015925,GO:0016042,GO:0016137,GO:0016139,GO:0016787,GO:0016798,GO:0019377,GO:0030149,GO:0034641,GO:0043603,GO:0044237,GO:0044238,GO:0044242,GO:0044248,GO:…	K01204-ko00603 Glycosphingolipid biosynthesis - globo and isoglobo series;ko04142 Lysosome	KOG2366-Alpha-D-galactosidase (melibiase)[G]
LOC114351664	LOC114351664	NW_021131411.1[+]1535515-1537223	1762	51.5621	34.3639	1519	50.3197	33.8873	1285	42.3915	28.8777	294	9.28436	7.5963	336	12.5406	10.1304	337	9.2264	7.79005	1305	38.7952	32.7874	1476	40.2482	32.5988	1684	45.084	37.1658	294	9.61944	7.25239	244	7.17059	5.59447	315	9.83089	7.45104	LOC114351664	peptide chain release factor 1-like, mitochondrial	GO:0003674,GO:0003676,GO:0003723,GO:0003747,GO:0005488,GO:0005575,GO:0005622,GO:0005623,GO:0005737,GO:0005739,GO:0006412,GO:0006415,GO:0006518,GO:0006807,GO:0008079,GO:0008135,GO:0008150,GO:0008152,GO:0009058,GO:0009059,GO:0009987,GO:0010467,GO:0016043,GO:0016149,GO:0019538,GO:0022411,GO:0032984,GO:0034641,GO:0034645,GO:0043043,GO:0043170,GO:0043226,GO:0043227,GO:0043229,GO:0043231,GO:0043603,GO:…	-	KOG2726-Mitochondrial polypeptide chain release factor[J]
LOC114358758	LOC114358758	NW_021134344.1[-]790042-792689	16	0.468089	0.311962	30	1.00032	0.673653	35	1.16053	0.79057	739	23.8089	19.4801	568	21.6099	17.4566	665	18.5669	15.6765	49	1.46117	1.23489	86	2.3807	1.92824	89	2.39991	1.97841	371	12.3762	9.33083	490	14.6354	11.4185	475	15.106	11.4492	LOC114358758	putative inner dynein arm light chain, axonemal	GO:0000226,GO:0001578,GO:0003341,GO:0003674,GO:0005488,GO:0005515,GO:0005575,GO:0005622,GO:0005623,GO:0005737,GO:0005856,GO:0005858,GO:0005875,GO:0005929,GO:0005930,GO:0006928,GO:0006996,GO:0007010,GO:0007017,GO:0007018,GO:0008150,GO:0009987,GO:0015630,GO:0016043,GO:0022607,GO:0030030,GO:0030031,GO:0030175,GO:0030286,GO:0031514,GO:0032838,GO:0032991,GO:0034622,GO:0035082,GO:0036156,GO:0036159,GO:…	-	KOG4001-Axonemal dynein light chain[Z]
LOC114358759	LOC114358759	NW_021134344.1[-]998735-1001547	126	3.24398	2.16197	134	3.87085	2.60678	126	3.65981	2.49311	0	0	0	9	0.293534	0.237118	0	0	0	26	0.656835	0.555117	17	0.397512	0.321962	23	0.528145	0.435386	38	1.0516	0.792831	42	1.08657	0.847735	36	0.980558	0.743186	LOC114358759	NF-kappa-B inhibitor-interacting Ras-like protein isoform X1	GO:0000166,GO:0001882,GO:0001883,GO:0003674,GO:0003824,GO:0003924,GO:0005488,GO:0005515,GO:0005525,GO:0007154,GO:0007165,GO:0007249,GO:0008150,GO:0009966,GO:0009968,GO:0009987,GO:0010646,GO:0010648,GO:0016462,GO:0016787,GO:0016817,GO:0016818,GO:0017076,GO:0017111,GO:0019001,GO:0023051,GO:0023052,GO:0023057,GO:0032549,GO:0032550,GO:0032553,GO:0032555,GO:0032561,GO:0035556,GO:0035639,GO:0036094,GO:…	-	KOG3883-Ras family small GTPase[T]
LOC114351669	LOC114351669	NW_021130331.1[-]297990-300646	33	1.36642	0.91066	15	0.696885	0.469311	11	0.513227	0.349618	0	0	0	4	0.214261	0.173081	0	0	0	0	0	0	5	0.195715	0.158518	7	0.250864	0.206805	3	0.141927	0.107003	3	0.101745	0.079381	2	0.049922	0.037837	LOC114351669	uncharacterized LOC114351669	GO:0001919,GO:0001921,GO:0001932,GO:0001933,GO:0003008,GO:0003012,GO:0003299,GO:0003300,GO:0003674,GO:0003824,GO:0005488,GO:0005515,GO:0005575,GO:0005622,GO:0005623,GO:0005737,GO:0005768,GO:0005769,GO:0006629,GO:0006644,GO:0006650,GO:0006661,GO:0006793,GO:0006796,GO:0006810,GO:0006897,GO:0006898,GO:0006950,GO:0007154,GO:0007165,GO:0007275,GO:0007399,GO:0007610,GO:0007626,GO:0008150,GO:0008152,GO:…	-	-
LOC114351668	LOC114351668	NW_021131411.1[-]1218066-1236370	671	11.3135	7.53994	439	8.37789	5.64201	430	8.71016	5.93348	45	0.81509	0.666893	28	0.597444	0.482618	25	0.392833	0.331678	81	1.37378	1.16104	160	2.50238	2.02678	101	1.55192	1.27935	277	5.22032	3.93576	223	3.77346	2.94404	275	4.95067	3.75222	LOC114351668	tyrosine-protein kinase Shark-like isoform X1	GO:0000003,GO:0000165,GO:0000902,GO:0001700,GO:0002009,GO:0002064,GO:0002065,GO:0002066,GO:0002376,GO:0003006,GO:0003674,GO:0003824,GO:0004672,GO:0004713,GO:0004715,GO:0005102,GO:0005488,GO:0005515,GO:0005575,GO:0005622,GO:0005623,GO:0005737,GO:0005886,GO:0005938,GO:0006464,GO:0006468,GO:0006793,GO:0006796,GO:0006807,GO:0006810,GO:0006897,GO:0006909,GO:0006928,GO:0006950,GO:0006952,GO:0006955,GO:…	K17512-ko04013 MAPK signaling pathway - fly	KOG0199-ACK and related non-receptor tyrosine kinases[T]
LOC114358786	LOC114358786	NW_021134345.1[+]171847-190670	1159	15.5874	10.3883	1205	18.354	12.3603	1084	16.4291	11.1917	352	5.12255	4.19119	394	6.75411	5.456	419	5.27605	4.45468	290	3.94993	3.33824	417	5.22053	4.22834	457	5.6158	4.62949	2424	36.5442	27.5518	1888	25.5006	19.8955	1999	28.7374	21.7807	LOC114358786	vacuole membrane protein 1	GO:0000003,GO:0000407,GO:0000421,GO:0002790,GO:0005575,GO:0005622,GO:0005623,GO:0005634,GO:0005730,GO:0005737,GO:0005773,GO:0005774,GO:0005776,GO:0005783,GO:0006810,GO:0006887,GO:0006914,GO:0006996,GO:0007029,GO:0007030,GO:0007155,GO:0007275,GO:0007565,GO:0007566,GO:0008104,GO:0008150,GO:0008152,GO:0009056,GO:0009306,GO:0009892,GO:0009894,GO:0009895,GO:0009987,GO:0010256,GO:0010506,GO:0010507,GO:…	-	KOG1109-Vacuole membrane protein VMP1[R]
LOC114364008	LOC114364008	NW_021137579.1[+]12111-12559	1	0.100077	0.066697	0	0	0	0	0	0	1	0.112962	0.092424	3	0.392634	0.317171	0	0	0	1	0.012433	0.010507	0	0	0	1	0.044942	0.037049	0	0	0	0	0	0	0	0	0	LOC114364008	uncharacterized LOC114364008	-	-	-
LOC114350398	LOC114350398	NW_021131115.1[-]969728-972733	0	0	0	1	0.122408	0.082434	3	0.350923	0.239053	169	19.7621	16.169	161	22.2391	17.9648	165	16.75	14.1424	0	0	0	0	0	0	0	0	0	79	9.49575	7.15914	60	6.50468	5.07493	59	6.78365	5.14147	LOC114350398	uncharacterized LOC114350398	-	-	-
Trnar-ucu	Trnar-ucu	NW_021130299.1[-]20463-20549	0	0	0	0	0	0	0	0	0	0	0	0	0	0	0	0	0	0	0	0	0	0	0	0	0	0	0	0	0	0	0	0	0	0	0	0	Trnar-ucu	tRNA-Arg	-	-	-
LOC114350828	LOC114350828	NW_021131229.1[+]266039-284072	172	4.10474	2.73564	176	4.76264	3.20736	157	4.22817	2.88028	198	5.1117	4.1823	191	5.84006	4.71762	228	5.10158	4.30738	164	3.97158	3.35654	186	4.13918	3.3525	223	4.86983	4.01453	270	7.24706	5.46378	304	7.30906	5.7025	335	8.55886	6.48694	LOC114350828	ras-related and estrogen-regulated growth inhibitor-like protein	-	-	KOG0395-Ras-related GTPase[R]
LOC114350829	LOC114350829	NW_021130315.1[+]284113-483444	52	0.561282	0.37407	26	0.315999	0.212807	20	0.243414	0.165817	0	0	0	2	0.027481	0.022199	0	0	0	11	0.111929	0.094596	7	0.069454	0.056254	16	0.151339	0.124759	4	0.048219	0.036354	12	0.129266	0.100853	8	0.083832	0.063538	LOC114350829	hemicentin-1	-	-	KOG3515-Predicted transmembrane protein of the immunoglobulin family of cell adhesion molecules[R]
LOC114350826	LOC114350826	NW_021131229.1[-]335856-339043	289	5.9499	3.96536	410	9.56032	6.4383	415	9.63359	6.56253	73	1.60994	1.31722	75	1.9648	1.58717	59	1.13972	0.962287	125	2.5999	2.19728	213	4.08723	3.31043	266	5.00489	4.12588	58	1.32513	0.999055	58	1.18986	0.928328	63	1.37038	1.03864	LOC114350826	uncharacterized LOC114350826	-	-	-
LOC114350827	LOC114350827	NW_021131229.1[+]330591-333120	45	1.89236	1.26118	28	1.33447	0.898688	29	1.37579	0.937205	4	0.175321	0.143445	0	0	0	9	0.350713	0.296115	14	0.577367	0.487956	22	0.845013	0.684413	34	1.31042	1.08027	4	0.189415	0.142806	17	0.698741	0.545156	6	0.260025	0.197079	LOC114350827	ras-related protein Rab-8A	GO:0002790,GO:0003674,GO:0003824,GO:0003924,GO:0005575,GO:0005622,GO:0005623,GO:0005737,GO:0005794,GO:0006810,GO:0006887,GO:0006904,GO:0007154,GO:0007165,GO:0007264,GO:0007265,GO:0008104,GO:0008150,GO:0009306,GO:0009719,GO:0009725,GO:0009987,GO:0010033,GO:0010243,GO:0012505,GO:0015031,GO:0015833,GO:0016192,GO:0016462,GO:0016787,GO:0016817,GO:0016818,GO:0017111,GO:0017157,GO:0022406,GO:0023052,GO:…	-	KOG0078-GTP-binding protein SEC4, small G protein superfamily, and related Ras family GTP-binding proteins[TU]
LOC114350392	LOC114350392	NW_021131115.1[+]183826-186222	18	0.331632	0.221018	8	0.153771	0.103556	9	0.188845	0.128644	0	0	0	0	0	0	0	0	0	7	0.123139	0.104069	11	0.190957	0.154664	10	0.161052	0.132767	0	0	0	0	0	0	5	0.079927	0.060578	LOC114350392	uncharacterized LOC114350392	-	-	-
LOC114350825	LOC114350825	NW_021131229.1[-]81792-102700	428	8.4253	5.6151	578	12.9062	8.69153	559	12.4237	8.4632	163	3.47799	2.84563	145	3.6373	2.93822	176	3.25506	2.74831	450	8.99635	7.60317	705	12.9446	10.4844	686	12.3706	10.1979	229	5.04201	3.80132	212	4.18675	3.26649	143	3.01188	2.28276	LOC114350825	retinol dehydrogenase 13-like	GO:0001523,GO:0001654,GO:0001754,GO:0003407,GO:0003674,GO:0003824,GO:0004033,GO:0005575,GO:0005622,GO:0005623,GO:0005737,GO:0005739,GO:0005740,GO:0005743,GO:0006066,GO:0006629,GO:0006720,GO:0006721,GO:0007275,GO:0007399,GO:0007423,GO:0008106,GO:0008150,GO:0008152,GO:0009314,GO:0009416,GO:0009628,GO:0009642,GO:0009644,GO:0009653,GO:0009887,GO:0009987,GO:0010817,GO:0010842,GO:0016020,GO:0016101,GO:…	-	KOG1208-Dehydrogenases with different specificities (related to short-chain alcohol dehydrogenases)[Q]
LOC114350394	LOC114350394	NW_021131115.1[+]233584-240729	577	6.71309	4.47399	1008	13.2685	8.93554	1029	13.4808	9.18328	9	0.112635	0.092156	13	0.192304	0.155344	11	0.10925	0.092242	78	0.912826	0.771465	560	6.06468	4.91205	589	6.26647	5.16589	48	0.624625	0.470924	51	0.59028	0.460535	61	0.748029	0.566947	LOC114350394	histamine H2 receptor-like	-	-	-
LOC114350395	LOC114350395	NW_021131115.1[+]972921-981298	318	11.2823	7.5192	163	6.55175	4.41222	161	6.41058	4.36697	0	0	0	0	0	0	0	0	0	28	0.99643	0.842122	52	1.71919	1.39245	37	1.18967	0.980728	15	0.593697	0.447607	10	0.30708	0.239583	38	1.44117	1.09229	LOC114350395	uncharacterized LOC114350395, transcript variant X1	GO:0001885,GO:0002064,GO:0003158,GO:0005575,GO:0005623,GO:0005886,GO:0005887,GO:0007043,GO:0007275,GO:0007399,GO:0007424,GO:0008150,GO:0009888,GO:0009987,GO:0010001,GO:0016020,GO:0016021,GO:0016043,GO:0019991,GO:0021782,GO:0022008,GO:0022607,GO:0030154,GO:0030855,GO:0031224,GO:0031226,GO:0032501,GO:0032502,GO:0034329,GO:0034330,GO:0035150,GO:0035151,GO:0035152,GO:0035159,GO:0042063,GO:0043297,GO:…	-	-
LOC114350820	LOC114350820	NW_021130315.1[-]738643-739624	14384	904.173	602.593	12137	863.834	581.741	11209	794.1	540.952	18587	1264.09	1034.26	15171	1217.88	983.804	20666	1218.37	1028.7	20596	1314.87	1111.25	20652	1209.87	979.924	23130	1330.32	1096.67	21641	1524.18	1149.13	23167	1462.15	1140.77	20713	1391.05	1054.3	LOC114350820	ATP synthase subunit d, mitochondrial	GO:0000274,GO:0000276,GO:0001932,GO:0001933,GO:0003674,GO:0005215,GO:0005575,GO:0005622,GO:0005623,GO:0005634,GO:0005654,GO:0005737,GO:0005739,GO:0005740,GO:0005743,GO:0005753,GO:0006091,GO:0006119,GO:0006139,GO:0006163,GO:0006164,GO:0006725,GO:0006753,GO:0006754,GO:0006793,GO:0006796,GO:0006807,GO:0006810,GO:0006811,GO:0006812,GO:0006839,GO:0006950,GO:0006979,GO:0006996,GO:0007005,GO:0007006,GO:…	K02138-ko00190 Oxidative phosphorylation;ko04714 Thermogenesis;ko05208 Chemical carcinogenesis - reactive oxygen species;ko05010 Alzheimer disease;ko05012 Parkinson disease;ko05014 Amyotrophic lateral sclerosis;ko05016 Huntington disease;ko05020 Prion disease;ko05022 Pathways of neurodegeneration - multiple diseases;ko05415 Diabetic cardiomyopathy	KOG3366-Mitochondrial F1F0-ATP synthase, subunit d/ATP7[C]
LOC114350397	LOC114350397	NW_021130314.1[-]346611-354904	24762	248.667	165.726	20413	232.093	156.301	21632	244.829	166.781	2539	27.5743	22.5608	1930	24.7397	19.9848	2283	21.4969	18.1503	8035	81.9422	69.2526	10305	96.4339	78.106	8804	80.8914	66.6843	4791	53.9004	40.6372	5084	51.2563	39.99	5427	58.2204	44.1265	LOC114350397	vigilin	GO:0000785,GO:0000792,GO:0003674,GO:0003676,GO:0003677,GO:0003690,GO:0003696,GO:0003697,GO:0003723,GO:0003729,GO:0003730,GO:0005488,GO:0005575,GO:0005622,GO:0005623,GO:0005634,GO:0005694,GO:0005700,GO:0005701,GO:0005737,GO:0005829,GO:0005886,GO:0006066,GO:0006323,GO:0006325,GO:0006333,GO:0006338,GO:0006417,GO:0006629,GO:0006996,GO:0007059,GO:0008150,GO:0008152,GO:0008202,GO:0008203,GO:0008289,GO:…	-	KOG2208-Vigilin[I]
Trnar-ucg	Trnar-ucg	NW_021132937.1[-]146768-146840	0	0	0	0	0	0	0	0	0	0	0	0	0	0	0	0	0	0	0	0	0	0	0	0	0	0	0	0	0	0	0	0	0	0	0	0	Trnar-ucg	tRNA-Arg	-	-	-
Trnaa-agc_18	Trnaa-agc	NW_021135368.1[+]292713-292785	0	0	0	0	0	0	0	0	0	0	0	0	0	0	0	0	0	0	0	0	0	0	0	0	0	0	0	0	0	0	0	0	0	0	0	0	Trnaa-agc_18	tRNA-Ala	-	-	-
Trnaa-agc_19	Trnaa-agc	NW_021135728.1[-]14433-14505	0	0	0	0	0	0	0	0	0	0	0	0	0	0	0	0	0	0	0	0	0	0	0	0	0	0	0	0	0	0	0	0	0	0	0	0	Trnaa-agc_19	tRNA-Ala	-	-	-
LOC114363389	LOC114363389	NW_021137325.1[+]482111-482550	0	0	0	1	0.319986	0.215492	1	0.081113	0.055255	1	0.188222	0.154	1	0.390073	0.315103	0	0	0	0	0	0	1	0.131561	0.106557	1	0.125129	0.103153	2	0.432824	0.32632	1	0.169461	0.132213	1	0.346694	0.262767	LOC114363389	uncharacterized LOC114363389	-	-	-
LOC114363388	LOC114363388	NW_021137325.1[+]458267-523169	1289	12.6201	8.41078	825	9.14862	6.16106	828	9.13331	6.22173	36	0.3603	0.294792	25	0.296487	0.239503	33	0.301307	0.2544	279	2.72369	2.3019	323	2.90909	2.3562	288	2.55184	2.10365	239	2.58885	1.95181	203	1.97619	1.54182	240	2.47014	1.87217	LOC114363388	anillin isoform X1	GO:0000003,GO:0000278,GO:0000280,GO:0000281,GO:0000910,GO:0000912,GO:0000915,GO:0000921,GO:0001667,GO:0002244,GO:0002376,GO:0002520,GO:0003006,GO:0003674,GO:0003779,GO:0005488,GO:0005515,GO:0005575,GO:0005576,GO:0005622,GO:0005623,GO:0005634,GO:0005654,GO:0005737,GO:0005826,GO:0005856,GO:0005886,GO:0005938,GO:0006928,GO:0006949,GO:0006996,GO:0007009,GO:0007010,GO:0007015,GO:0007049,GO:0007088,GO:…	-	KOG3640-Actin binding protein Anillin[DZ]
Trnaa-agc_12	Trnaa-agc	NW_021134301.1[-]500525-500597	0	0	0	0	0	0	0	0	0	0	0	0	0	0	0	0	0	0	0	0	0	0	0	0	0	0	0	0	0	0	0	0	0	0	0	0	Trnaa-agc_12	tRNA-Ala	-	-	-
LOC114363384	LOC114363384	NW_021130637.1[-]329777-344897	28	0.365335	0.24348	28	0.410118	0.27619	23	0.336301	0.229093	170	2.45692	2.01021	139	2.37178	1.91593	180	2.25157	1.90105	25	0.338658	0.286213	17	0.205604	0.166527	6	0.073107	0.060267	218	3.26614	2.46244	233	3.12123	2.43517	233	3.32218	2.51795	LOC114363384	bumetanide-sensitive sodium-(potassium)-chloride cotransporter-like	GO:0003333,GO:0003674,GO:0005215,GO:0005342,GO:0006810,GO:0006811,GO:0006820,GO:0006865,GO:0008150,GO:0008509,GO:0008514,GO:0015075,GO:0015171,GO:0015318,GO:0015711,GO:0015849,GO:0022857,GO:0034220,GO:0046942,GO:0046943,GO:0051179,GO:0051234,GO:0055085,GO:0071702,GO:0071705,GO:0098656,GO:1903825,GO:1905039	K10951-ko04970 Salivary secretion;ko04972 Pancreatic secretion;ko05110 Vibrio cholerae infection	KOG2083-Na+/K+ symporter[P]
LOC114358879	LOC114358879	NW_021134364.1[-]20423-22169	54	3.84485	2.56243	60	4.85021	3.26633	58	4.63932	3.16037	2	0.148313	0.121347	2	0.118772	0.095944	5	0.300036	0.253327	14	1.00067	0.845708	13	0.830682	0.672805	9	0.590011	0.486386	4	0.310119	0.233808	22	1.54688	1.20687	7	0.498601	0.377901	LOC114358879	uncharacterized LOC114358879	-	-	-
LOC114363386	LOC114363386	NW_021137325.1[+]42710-62774	74	1.84565	1.23005	59	1.66728	1.12281	81	2.27771	1.55161	6	0.156058	0.127684	8	0.256467	0.207175	8	0.18772	0.158496	8	0.192057	0.162315	16	0.374747	0.303524	17	0.371162	0.305975	27	0.757451	0.571066	24	0.60454	0.47166	17	0.452979	0.343322	LOC114363386	protein lin-28 homolog	GO:0000003,GO:0001708,GO:0003006,GO:0003674,GO:0003676,GO:0003723,GO:0003729,GO:0003730,GO:0005488,GO:0005515,GO:0005575,GO:0005622,GO:0005623,GO:0005634,GO:0005730,GO:0005737,GO:0005829,GO:0006139,GO:0006396,GO:0006401,GO:0006725,GO:0006807,GO:0007276,GO:0007281,GO:0007292,GO:0007549,GO:0008150,GO:0008152,GO:0008284,GO:0009056,GO:0009057,GO:0009892,GO:0009893,GO:0009966,GO:0009967,GO:0009987,GO:…	-	KOG3070-Predicted RNA-binding protein containing PIN domain and invovled in translation or RNA processing[J]
LOC114358785	LOC114358785	NW_021134345.1[+]151815-161981	133	9.60935	6.40423	90	7.06019	4.75462	111	8.70266	5.92837	48	3.74303	3.06248	44	3.92876	3.17367	59	3.893	3.28695	133	9.62299	8.13277	145	9.71077	7.86517	99	6.52465	5.37872	73	5.74119	4.32846	44	3.08852	2.40965	48	3.53923	2.68246	LOC114358785	N-acetylglucosamine-6-sulfatase-like isoform X1	GO:0000323,GO:0001775,GO:0002252,GO:0002263,GO:0002274,GO:0002275,GO:0002283,GO:0002366,GO:0002376,GO:0002443,GO:0002444,GO:0002446,GO:0003674,GO:0003824,GO:0005488,GO:0005539,GO:0005575,GO:0005576,GO:0005622,GO:0005623,GO:0005737,GO:0005764,GO:0005766,GO:0005773,GO:0005775,GO:0006022,GO:0006026,GO:0006027,GO:0006082,GO:0006790,GO:0006807,GO:0006810,GO:0006887,GO:0006955,GO:0008150,GO:0008152,GO:…	K01137-ko00531 Glycosaminoglycan degradation;ko04142 Lysosome	KOG3731-Sulfatases[G]
Trnaa-agc_17	Trnaa-agc	NW_021135286.1[-]79056-79128	0	0	0	0	0	0	0	0	0	0	0	0	0	0	0	0	0	0	0	0	0	0	0	0	0	0	0	0	0	0	1	0.143635	0.112064	0	0	0	Trnaa-agc_17	tRNA-Ala	-	-	-
Trnaa-agc_14	Trnaa-agc	NW_021134734.1[+]527159-527231	0	0	0	0	0	0	0	0	0	0	0	0	0	0	0	0	0	0	0	0	0	0	0	0	0	0	0	0	0	0	0	0	0	0	0	0	Trnaa-agc_14	tRNA-Ala	-	-	-
LOC114363382	LOC114363382	NW_021137325.1[+]24325-26411	4	0.127156	0.084744	0	0	0	16	0.630202	0.429302	222	7.61142	6.22754	256	11.4499	9.2493	307	9.1543	7.72918	0	0	0	16	0.497151	0.402664	11	0.307047	0.25312	199	7.81706	5.89353	192	6.12707	4.78032	172	5.84597	4.43079	LOC114363382	zinc finger protein 62-like	-	-	KOG3608-Zn finger proteins[R]
LOC114358542	LOC114358542	NW_021134216.1[+]65793-73245	86	2.35843	1.5718	123	3.83134	2.58018	59	1.82113	1.24058	220	6.57307	5.37798	242	8.55957	6.91445	246	6.36862	5.37716	250	7.00476	5.92	253	6.51375	5.27577	219	5.53558	4.56336	326	10.0928	7.60931	338	9.3945	7.32956	354	10.4615	7.92896	LOC114358542	alpha-(1,3)-fucosyltransferase 6-like	GO:0000139,GO:0003674,GO:0003824,GO:0005575,GO:0005622,GO:0005623,GO:0005737,GO:0005794,GO:0005795,GO:0005975,GO:0005996,GO:0006004,GO:0006464,GO:0006486,GO:0006807,GO:0008150,GO:0008152,GO:0008417,GO:0009056,GO:0009058,GO:0009059,GO:0009100,GO:0009101,GO:0009986,GO:0009987,GO:0012505,GO:0016020,GO:0016052,GO:0016740,GO:0016757,GO:0016758,GO:0019317,GO:0019318,GO:0019320,GO:0019538,GO:0031090,GO:…	-	KOG2619-Fucosyltransferase[GE]
Trnag-ccc_3	Trnag-ccc	NW_021131939.1[+]423936-424006	0	0	0	0	0	0	0	0	0	0	0	0	0	0	0	0	0	0	0	0	0	0	0	0	0	0	0	0	0	0	0	0	0	0	0	0	Trnag-ccc_3	tRNA-Gly	-	-	-
LOC114361936	LOC114361936	NW_021136293.1[-]218737-225495	4636	131.804	87.8419	2645	85.1408	57.3372	2176	69.7132	47.4896	1695	52.1339	42.655	1324	48.0771	38.8369	1755	46.7929	39.5083	2370	68.4293	57.8323	2538	67.253	54.4711	2916	75.8429	62.5225	1312	41.769	31.4909	1173	33.4865	26.1261	1166	35.419	26.8448	LOC114361936	splicing factor ESS-2 homolog	GO:0000375,GO:0000377,GO:0000398,GO:0005575,GO:0005622,GO:0005623,GO:0005634,GO:0005681,GO:0006139,GO:0006396,GO:0006397,GO:0006725,GO:0006807,GO:0007275,GO:0007399,GO:0008150,GO:0008152,GO:0008380,GO:0009987,GO:0010467,GO:0016070,GO:0016071,GO:0032501,GO:0032502,GO:0032991,GO:0034641,GO:0043170,GO:0043226,GO:0043227,GO:0043229,GO:0043231,GO:0044237,GO:0044238,GO:0044422,GO:0044424,GO:0044428,GO:…	-	KOG2627-Nuclear protein ES2[R]
LOC114362560	LOC114362560	NW_021136855.1[-]60518-75125	244	3.66308	2.44128	267	4.54358	3.05983	308	5.20632	3.54661	889	14.469	11.8383	799	15.3469	12.3973	1069	15.0827	12.7346	140	2.13694	1.80601	220	3.07542	2.49091	198	2.71212	2.23579	1384	23.3205	17.582	1277	19.2828	15.0444	1350	21.6898	16.4391	LOC114362560	glutamate receptor ionotropic, kainate 3-like	GO:0003674,GO:0004888,GO:0004970,GO:0005215,GO:0005216,GO:0005230,GO:0005261,GO:0005267,GO:0005272,GO:0005575,GO:0005623,GO:0005886,GO:0006810,GO:0006811,GO:0006812,GO:0006813,GO:0006814,GO:0007154,GO:0007165,GO:0007166,GO:0007215,GO:0008066,GO:0008150,GO:0008324,GO:0009987,GO:0010646,GO:0015075,GO:0015077,GO:0015079,GO:0015081,GO:0015267,GO:0015276,GO:0015277,GO:0015318,GO:0015672,GO:0016020,GO:…	-	KOG1054-Glutamate-gated AMPA-type ion channel receptor subunit GluR2 and related subunits[PET]
LOC114359172	LOC114359172	NW_021134484.1[+]112627-115338	983	23.8778	15.9135	1061	29.177	19.6489	845	23.1216	15.7507	2	0.052316	0.042804	0	0	0	5	0.10906	0.092081	580	14.2904	12.0774	914	20.6801	16.7497	927	20.6051	16.9862	7	0.175984	0.13268	5	0.116075	0.090561	11	0.268693	0.203648	LOC114359172	glucose dehydrogenase [FAD, quinone]-like	-	K00108-ko00260 Glycine, serine and threonine metabolism	KOG1238-Glucose dehydrogenase/choline dehydrogenase/mandelonitrile lyase (GMC oxidoreductase family)[R]
LOC114358784	LOC114358784	NW_021134345.1[+]145633-156287	2036	35.6751	23.7759	2133	42.2325	28.4411	2227	43.9828	29.9617	750	13.8395	11.3232	895	19.4488	15.7108	1118	18.4251	15.5567	1493	26.5309	22.4223	2084	34.0766	27.6001	2093	33.4488	27.5741	1235	24.2385	18.2742	1122	19.7905	15.4405	1203	22.0484	16.711	LOC114358784	N-acetylglucosamine-6-sulfatase-like isoform X1	GO:0000323,GO:0001775,GO:0002252,GO:0002263,GO:0002274,GO:0002275,GO:0002283,GO:0002366,GO:0002376,GO:0002443,GO:0002444,GO:0002446,GO:0003674,GO:0003824,GO:0005488,GO:0005539,GO:0005575,GO:0005576,GO:0005622,GO:0005623,GO:0005737,GO:0005764,GO:0005766,GO:0005773,GO:0005775,GO:0006022,GO:0006026,GO:0006027,GO:0006082,GO:0006790,GO:0006807,GO:0006810,GO:0006887,GO:0006955,GO:0008150,GO:0008152,GO:…	K01137-ko00531 Glycosaminoglycan degradation;ko04142 Lysosome	KOG3731-Sulfatases[G]
Trnal-cag_19	Trnal-cag	NW_021134717.1[+]45118-45201	0	0	0	0	0	0	0	0	0	0	0	0	1	0.381068	0.307828	0	0	0	0	0	0	0	0	0	0	0	0	0	0	0	0	0	0	0	0	0	Trnal-cag_19	tRNA-Leu	-	-	-
Trnal-cag_18	Trnal-cag	NW_021134717.1[-]30687-30770	0	0	0	0	0	0	0	0	0	0	0	0	0	0	0	0	0	0	0	0	0	0	0	0	0	0	0	0	0	0	0	0	0	0	0	0	Trnal-cag_18	tRNA-Leu	-	-	-
Trnal-cag_15	Trnal-cag	NW_021133489.1[-]115590-115661	0	0	0	0	0	0	0	0	0	0	0	0	0	0	0	0	0	0	0	0	0	0	0	0	0	0	0	0	0	0	0	0	0	0	0	0	Trnal-cag_15	tRNA-Leu	-	-	-
Trnal-cag_14	Trnal-cag	NW_021133077.1[-]266695-266766	0	0	0	0	0	0	0	0	0	0	0	0	0	0	0	0	0	0	1	0.513489	0.43397	0	0	0	0	0	0	0	0	0	0	0	0	1	0.243511	0.184562	Trnal-cag_14	tRNA-Leu	-	-	-
Trnal-cag_17	Trnal-cag	NW_021134301.1[-]8525-8596	0	0	0	0	0	0	0	0	0	0	0	0	0	0	0	0	0	0	1	0.416684	0.352156	0	0	0	0	0	0	0	0	0	0	0	0	0	0	0	Trnal-cag_17	tRNA-Leu	-	-	-
Trnal-cag_16	Trnal-cag	NW_021133902.1[+]170078-170149	0	0	0	0	0	0	0	0	0	3	1.49304	1.22158	2	0.878572	0.709714	1	0.225438	0.190342	0	0	0	0	0	0	1	0.42469	0.350101	2	0.798648	0.602125	1	0.116504	0.090896	3	1.59832	1.2114	Trnal-cag_16	tRNA-Leu	-	-	-
Trnal-cag_11	Trnal-cag	NW_021132205.1[-]6616-6699	0	0	0	0	0	0	0	0	0	0	0	0	0	0	0	0	0	0	0	0	0	0	0	0	0	0	0	0	0	0	0	0	0	0	0	0	Trnal-cag_11	tRNA-Leu	-	-	-
Trnal-cag_10	Trnal-cag	NW_021132101.1[+]271302-271373	0	0	0	0	0	0	0	0	0	0	0	0	0	0	0	0	0	0	0	0	0	0	0	0	0	0	0	0	0	0	0	0	0	0	0	0	Trnal-cag_10	tRNA-Leu	-	-	-
Trnal-cag_13	Trnal-cag	NW_021132805.1[-]846156-846239	0	0	0	0	0	0	0	0	0	0	0	0	0	0	0	0	0	0	0	0	0	0	0	0	0	0	0	0	0	0	0	0	0	0	0	0	Trnal-cag_13	tRNA-Leu	-	-	-
Trnal-cag_12	Trnal-cag	NW_021132805.1[-]840181-840264	0	0	0	0	0	0	0	0	0	0	0	0	0	0	0	0	0	0	0	0	0	0	0	0	0	0	0	0	0	0	0	0	0	0	0	0	Trnal-cag_12	tRNA-Leu	-	-	-
LOC114361937	LOC114361937	NW_021136293.1[-]52098-60069	2755	38.946	25.9558	3218	51.499	34.6815	3280	52.2537	35.596	189	2.88901	2.36374	189	3.40553	2.751	193	2.55741	2.15927	748	10.7271	9.06588	1200	15.8023	12.7989	1171	15.1408	12.4816	473	7.47711	5.63723	371	5.25392	4.0991	407	6.14225	4.65534	LOC114361937	apoptosis-inducing factor 3-like	GO:0005575,GO:0005622,GO:0005623,GO:0005737,GO:0005739,GO:0005740,GO:0005743,GO:0005783,GO:0005829,GO:0006915,GO:0008150,GO:0008219,GO:0009987,GO:0012501,GO:0012505,GO:0016020,GO:0019866,GO:0031090,GO:0031966,GO:0031967,GO:0031975,GO:0043226,GO:0043227,GO:0043229,GO:0043231,GO:0044422,GO:0044424,GO:0044429,GO:0044444,GO:0044446,GO:0044464,GO:0097194	-	KOG1336-Monodehydroascorbate/ferredoxin reductase[R]
LOC114353831	LOC114353831	NW_021132057.1[+]352673-355111	481	9.16608	6.1088	562	12.1293	8.16838	723	15.5307	10.5797	279	5.75148	4.70576	332	8.08194	6.52863	301	5.3789	4.54152	180	3.47959	2.94074	267	4.73877	3.83813	309	5.3939	4.44656	1242	26.5357	20.0061	1176	22.5239	17.5731	1160	23.6416	17.9184	LOC114353831	solute carrier family 41 member 1-like	-	-	KOG3788-Predicted divalent cation transporter[P]
LOC114357449	LOC114357449	NW_021133398.1[+]571144-584621	1004	9.91001	6.60461	1048	11.717	7.89072	917	10.1979	6.94693	392	4.18725	3.42593	478	6.02467	4.86675	397	3.67166	3.10006	433	4.33713	3.66548	794	7.30236	5.9145	900	8.12881	6.70113	477	5.27412	3.97633	362	3.58917	2.80026	347	3.6599	2.77392	LOC114357449	lysM and putative peptidoglycan-binding domain-containing protein 2	-	-	-
LOC114357448	LOC114357448	NW_021133398.1[-]449986-452681	3829	175.337	116.854	3016	156.386	105.316	2430	125.373	85.4058	1633	80.8119	66.1189	1496	87.4237	70.6212	1511	64.831	54.7383	1644	76.4349	64.5982	2356	100.528	81.4217	2465	103.25	85.1163	1786	91.5424	69.0167	1733	79.5758	62.0848	1615	78.9272	59.8206	LOC114357448	ras-related protein Rab-8A isoform X1	GO:0000139,GO:0000166,GO:0000902,GO:0000904,GO:0001882,GO:0001883,GO:0002376,GO:0002790,GO:0002791,GO:0002793,GO:0003674,GO:0003824,GO:0003924,GO:0005102,GO:0005488,GO:0005515,GO:0005525,GO:0005575,GO:0005622,GO:0005623,GO:0005634,GO:0005654,GO:0005737,GO:0005768,GO:0005777,GO:0005778,GO:0005794,GO:0005798,GO:0005802,GO:0005813,GO:0005815,GO:0005829,GO:0005856,GO:0005886,GO:0005929,GO:0006464,GO:…	K07901-ko04152 AMPK signaling pathway;ko04144 Endocytosis;ko04140 Autophagy - animal;ko04530 Tight junction;ko04972 Pancreatic secretion;ko05014 Amyotrophic lateral sclerosis;ko05022 Pathways of neurodegeneration - multiple diseases	KOG0078-GTP-binding protein SEC4, small G protein superfamily, and related Ras family GTP-binding proteins[TU]
LOC114364072	LOC114364072	NW_021130654.1[+]1390-18321	10031	118.327	78.8602	10396	138.849	93.5063	10857	144.351	98.3341	6744	86.0621	70.4146	6218	93.6752	75.6712	6649	73.5651	62.1126	3848	46.0936	38.9555	5386	59.2075	47.9547	4589	49.5252	40.827	6683	88.3291	66.594	6878	81.4635	63.5576	7208	90.8386	68.8485	LOC114364072	long-chain-fatty-acid--CoA ligase 4	GO:0000003,GO:0000902,GO:0000904,GO:0001558,GO:0001676,GO:0003002,GO:0003674,GO:0003824,GO:0004467,GO:0005488,GO:0005515,GO:0005575,GO:0005622,GO:0005623,GO:0005737,GO:0005739,GO:0005740,GO:0005777,GO:0005783,GO:0005789,GO:0005794,GO:0005811,GO:0006082,GO:0006139,GO:0006163,GO:0006164,GO:0006355,GO:0006357,GO:0006629,GO:0006631,GO:0006633,GO:0006637,GO:0006638,GO:0006639,GO:0006641,GO:0006644,GO:…	K01897-ko00061 Fatty acid biosynthesis;ko00071 Fatty acid degradation;ko04146 Peroxisome;ko04216 Ferroptosis;ko02024 Quorum sensing;ko04920 Adipocytokine signaling pathway;ko03320 PPAR signaling pathway;ko04714 Thermogenesis	KOG1180-Acyl-CoA synthetase[I]
LOC114357444	LOC114357444	NW_021133398.1[+]168316-169812	3734	111.702	74.4449	3335	112.971	76.0796	3046	102.695	69.9575	726	23.4903	19.2194	648	24.7396	19.9848	747	20.9483	17.6871	2828	85.9115	72.6072	3296	91.8899	74.4257	3636	99.5327	82.0517	648	21.704	16.3633	667	20.0102	15.6119	621	19.8329	15.0318	LOC114357444	cyclin-L1	GO:0000079,GO:0000307,GO:0001932,GO:0001934,GO:0003674,GO:0005575,GO:0005622,GO:0005623,GO:0005634,GO:0005654,GO:0006355,GO:0006357,GO:0008023,GO:0008150,GO:0009889,GO:0009891,GO:0009893,GO:0010468,GO:0010556,GO:0010557,GO:0010562,GO:0010604,GO:0010628,GO:0016538,GO:0016604,GO:0016607,GO:0019207,GO:0019219,GO:0019220,GO:0019222,GO:0019887,GO:0030234,GO:0031323,GO:0031325,GO:0031326,GO:0031328,GO:…	-	KOG0835-Cyclin L[R]
LOC114357447	LOC114357447	NW_021133398.1[+]447748-449641	4647	206.132	137.378	5365	269.442	181.453	5494	274.663	187.105	1013	48.6103	39.7721	916	51.8624	41.8947	1147	47.6838	40.2604	4869	219.329	185.363	6058	250.418	202.824	6081	246.781	203.439	1178	58.5026	44.1069	1072	47.741	37.2474	1033	48.9222	37.0791	LOC114357447	uncharacterized LOC114357447	GO:0001932,GO:0001933,GO:0005575,GO:0005576,GO:0005615,GO:0006355,GO:0008150,GO:0009889,GO:0009892,GO:0009966,GO:0009968,GO:0010468,GO:0010556,GO:0010563,GO:0010605,GO:0010646,GO:0010648,GO:0019219,GO:0019220,GO:0019222,GO:0023051,GO:0023057,GO:0031323,GO:0031324,GO:0031326,GO:0031399,GO:0031400,GO:0032268,GO:0032269,GO:0042325,GO:0042326,GO:0043408,GO:0043409,GO:0044421,GO:0045936,GO:0048519,GO:…	-	-
LOC114357446	LOC114357446	NW_021133398.1[+]67693-74906	112	0.922576	0.614858	66	0.610919	0.411417	64	0.592534	0.403642	86	0.762173	0.623597	97	1.01952	0.823574	93	0.718278	0.606458	13	0.104713	0.088497	23	0.170584	0.138164	29	0.21359	0.176076	113	1.04017	0.784214	47	0.383861	0.299488	94	0.820024	0.621514	LOC114357446	uncharacterized LOC114357446	-	-	-
LOC114357441	LOC114357441	NW_021130455.1[-]1135656-1145220	135	5.41577	3.60938	80	3.64093	2.45195	67	3.00607	2.04777	3	0.130169	0.106502	11	0.563407	0.455122	5	0.188074	0.158795	8	0.325581	0.275161	12	0.437805	0.354597	9	0.33026	0.272256	15	0.641046	0.483304	29	1.1433	0.891996	26	1.11827	0.847558	LOC114357441	BTB/POZ domain-containing protein 10	GO:0003008,GO:0007600,GO:0008150,GO:0032501,GO:0050877,GO:0050954,GO:0050975	-	KOG3840-Uncharaterized conserved protein, contains BTB/POZ domain[R]
LOC114357443	LOC114357443	NW_021133398.1[+]167467-217256	341	4.5184	3.01132	273	4.09069	2.75483	326	4.86542	3.31439	18	0.24993	0.204489	12	0.190814	0.154141	29	0.346097	0.292217	48	0.623002	0.526524	86	1.04414	0.845693	77	0.930455	0.767038	130	1.92146	1.44864	142	1.89163	1.47584	142	1.99685	1.51346	LOC114357443	protein EFR3 homolog cmp44E isoform X1	GO:0000278,GO:0000281,GO:0000910,GO:0001505,GO:0005575,GO:0005623,GO:0005886,GO:0006629,GO:0006644,GO:0006650,GO:0006793,GO:0006796,GO:0006810,GO:0006836,GO:0006887,GO:0006897,GO:0007049,GO:0007154,GO:0007165,GO:0007267,GO:0007268,GO:0007269,GO:0007602,GO:0008104,GO:0008150,GO:0008152,GO:0009314,GO:0009416,GO:0009581,GO:0009582,GO:0009583,GO:0009605,GO:0009628,GO:0009987,GO:0016020,GO:0016079,GO:…	-	KOG1877-Putative transmembrane protein cmp44E[R]
LOC114357442	LOC114357442	NW_021133394.1[-]494-1619	5	0.35866	0.239032	3	0.230778	0.155415	4	0.326361	0.222321	0	0	0	0	0	0	0	0	0	0	0	0	0	0	0	2	0.104364	0.086035	0	0	0	1	0.060015	0.046823	2	0.157033	0.119019	LOC114357442	mediator of RNA polymerase II transcription subunit 12-like	GO:0000151,GO:0000428,GO:0000976,GO:0000977,GO:0000980,GO:0000988,GO:0000989,GO:0001012,GO:0001067,GO:0001076,GO:0001158,GO:0001190,GO:0001501,GO:0001654,GO:0001655,GO:0001756,GO:0001822,GO:0001838,GO:0001841,GO:0001843,GO:0002009,GO:0002165,GO:0002682,GO:0002761,GO:0003002,GO:0003401,GO:0003674,GO:0003676,GO:0003677,GO:0003682,GO:0003690,GO:0003700,GO:0003712,GO:0003713,GO:0005102,GO:0005488,GO:…	K15162-ko04919 Thyroid hormone signaling pathway	KOG3598-Thyroid hormone receptor-associated protein complex, subunit TRAP230[K]
LOC114365664	LOC114365664	NW_021137845.1[+]467582-469164	472	13.3412	8.89134	483	15.4694	10.4177	548	17.4617	11.8952	168	5.12329	4.19179	154	5.55776	4.48958	142	3.76786	3.18129	358	10.2623	8.67307	491	12.9313	10.4736	433	11.195	9.22879	330	10.4297	7.8633	280	7.94601	6.19945	317	9.57282	7.25544	LOC114365664	uncharacterized LOC114365664	GO:0003008,GO:0007600,GO:0008150,GO:0019233,GO:0032501,GO:0050877	-	-
LOC114353832	LOC114353832	NW_021132057.1[-]355264-356607	7957	853.981	569.142	9172	1114.61	750.62	14106	1706.34	1162.39	10956	1272.15	1040.85	10073	1380.66	1115.3	16707	1681.82	1419.99	24310	2649.96	2239.58	23695	2370.16	1919.69	23466	2304.42	1899.7	7825	940.971	709.427	12159	1310.21	1022.22	10759	1233.7	935.048	LOC114353832	60S ribosomal protein L37a	GO:0002181,GO:0003674,GO:0003735,GO:0005198,GO:0005575,GO:0005622,GO:0005623,GO:0005737,GO:0005829,GO:0005840,GO:0006412,GO:0006518,GO:0006807,GO:0008150,GO:0008152,GO:0009058,GO:0009059,GO:0009987,GO:0010467,GO:0015934,GO:0019538,GO:0022625,GO:0022626,GO:0032991,GO:0034641,GO:0034645,GO:0043043,GO:0043170,GO:0043226,GO:0043228,GO:0043229,GO:0043232,GO:0043603,GO:0043604,GO:0044237,GO:0044238,GO:…	K02921-ko03010 Ribosome;ko05171 Coronavirus disease - COVID-19	KOG0402-60S ribosomal protein L37[J]
LOC114350538	LOC114350538	NW_021131155.1[+]85247-85777	5930	500.79	333.755	6316	603.844	406.653	6570	625.291	425.957	8393	766.772	627.359	7483	807.012	651.908	9478	750.633	633.776	7108	609.598	515.196	8075	635.48	514.703	8618	665.846	548.902	4786	452.75	341.342	5555	470.921	367.411	5334	481.171	364.69	LOC114350538	protein LLP homolog	-	-	KOG4811-Uncharacterized conserved protein[S]
LOC114350539	LOC114350539	NW_021131155.1[-]76935-83321	20	0.929301	0.61934	17	0.893428	0.601671	16	0.800192	0.545102	0	0	0	0	0	0	0	0	0	0	0	0	0	0	0	2	0.062332	0.051385	0	0	0	0	0	0	5	0.152353	0.115472	LOC114350539	uncharacterized LOC114350539, transcript variant X1	GO:0000151,GO:0005575,GO:0005622,GO:0005623,GO:0006508,GO:0006511,GO:0006807,GO:0008150,GO:0008152,GO:0009056,GO:0009057,GO:0009987,GO:0010498,GO:0019005,GO:0019538,GO:0019941,GO:0030163,GO:0031146,GO:0031461,GO:0032991,GO:0043161,GO:0043170,GO:0043632,GO:0044237,GO:0044238,GO:0044248,GO:0044257,GO:0044260,GO:0044265,GO:0044267,GO:0044424,GO:0044464,GO:0051603,GO:0071704,GO:1901564,GO:1901565,GO:…	-	-
LOC114358782	LOC114358782	NW_021134345.1[-]156510-170856	3081	49.484	32.979	3339	60.7344	40.901	2932	53.0742	36.1549	815	14.1591	11.5847	669	13.7068	11.0724	820	12.3493	10.4268	2936	47.8959	40.4788	3220	48.1945	39.0349	3377	49.6403	40.9219	601	10.7973	8.1404	698	11.2409	8.77008	668	11.4441	8.67371	LOC114358782	DNA cross-link repair 1A protein-like isoform X1	-	-	KOG1361-Predicted hydrolase involved in interstrand cross-link repair[L]
LOC114364990	LOC114364990	NW_021137764.1[-]127909-157587	1928	42.6045	28.3941	1675	41.6483	28.0477	1974	49.0474	33.4118	2186	51.6045	42.2219	1760	48.8214	39.4381	3045	62.4983	52.7687	2054	46.2747	39.1086	2065	42.5091	34.43	1819	36.7318	30.2806	1286	31.6284	23.8457	1730	38.1714	29.7812	1578	36.8791	27.9514	LOC114364990	caseinolytic peptidase B protein homolog isoform X1	GO:0006950,GO:0008150,GO:0009266,GO:0009408,GO:0009628,GO:0009987,GO:0033554,GO:0034605,GO:0050896,GO:0051716	K03695-ko04213 Longevity regulating pathway - multiple species	KOG1051-Chaperone HSP104 and related ATP-dependent Clp proteases[O]
LOC114350534	LOC114350534	NW_021130314.1[-]286358-290611	54	2.48148	1.6538	9	0.465529	0.313506	33	1.70795	1.16348	0	0	0	2	0.116772	0.094329	0	0	0	9	0.417728	0.353039	19	0.783102	0.634268	0	0	0	3	0.15367	0.115857	25	1.11075	0.866602	3	0.146527	0.111056	LOC114350534	dedicator of cytokinesis protein 5-like	GO:0000132,GO:0000226,GO:0000278,GO:0001654,GO:0001745,GO:0001751,GO:0001754,GO:0001932,GO:0001934,GO:0003002,GO:0003008,GO:0003013,GO:0003018,GO:0003056,GO:0003674,GO:0005085,GO:0005088,GO:0005089,GO:0005096,GO:0005102,GO:0005488,GO:0005515,GO:0005575,GO:0005622,GO:0005623,GO:0005634,GO:0005730,GO:0005737,GO:0005794,GO:0005829,GO:0005886,GO:0006810,GO:0006897,GO:0006909,GO:0006911,GO:0006915,GO:…	-	KOG1998-Signaling protein DOCK180[T]
LOC114350535	LOC114350535	NW_021131155.1[-]112375-114276	6	0.141196	0.094101	2	0.053288	0.035886	3	0.079566	0.054202	4199	106.945	87.5004	3946	118.644	95.8413	4069	89.8438	75.8571	4	0.095438	0.080658	0	0	0	0	0	0	2161	57.0003	42.9743	1964	46.4057	36.2056	1883	47.3546	35.8911	LOC114350535	muscle M-line assembly protein unc-89-like	-	-	-
LOC114350536	LOC114350536	NW_021131155.1[-]86148-96821	1603	53.7143	35.7983	1184	44.9099	30.2441	943	35.6241	24.2676	185	6.70775	5.48817	129	5.51017	4.45114	177	5.54953	4.68559	845	28.7451	24.2937	965	30.1273	24.4014	846	25.9439	21.3874	115	4.29705	3.23968	153	5.12202	3.99618	152	5.42397	4.11094	LOC114350536	zinc finger protein 611-like	-	-	KOG2462-C2H2-type Zn-finger protein[K]
LOC114350537	LOC114350537	NW_021131155.1[+]89320-94237	61	0.799767	0.533011	99	1.48806	1.00212	58	0.869357	0.592218	102	1.461	1.19537	160	2.7187	2.19618	169	2.10592	1.77808	64	0.864642	0.730744	104	1.2891	1.0441	142	1.72458	1.42169	140	2.07914	1.56753	108	1.44102	1.12428	99	1.40574	1.06544	LOC114350537	uncharacterized LOC114350537, transcript variant X1	-	-	-
LOC114350530	LOC114350530	NW_021131151.1[-]604785-616696	152	2.58752	1.72447	136	2.61325	1.75987	100	1.9063	1.2986	0	0	0	0	0	0	4	0.063918	0.053967	14	0.237751	0.200933	17	0.268873	0.217772	18	0.269273	0.22198	17	0.324391	0.244568	23	0.391269	0.305267	11	0.191485	0.145131	LOC114350530	uncharacterized LOC114350530	GO:0003674,GO:0005575,GO:0005622,GO:0005623,GO:0005737,GO:0005886,GO:0006937,GO:0008150,GO:0010959,GO:0015459,GO:0016020,GO:0016247,GO:0032879,GO:0043226,GO:0043228,GO:0043229,GO:0043232,GO:0043266,GO:0043269,GO:0043292,GO:0044057,GO:0044422,GO:0044424,GO:0044444,GO:0044449,GO:0044464,GO:0050789,GO:0051049,GO:0051239,GO:0055120,GO:0065007,GO:0065009,GO:0071944,GO:0090257,GO:0098772,GO:0099080,GO:…	-	-
LOC114350531	LOC114350531	NW_021131151.1[+]15916-21105	32	0.775659	0.516944	44	1.20803	0.813536	28	0.779438	0.530964	177	4.73063	3.87052	106	3.35297	2.70855	193	4.47024	3.77432	101	2.53166	2.13961	105	2.41655	1.95727	134	3.04057	2.50655	220	6.09908	4.59828	225	5.59225	4.36305	226	5.98651	4.5373	LOC114350531	myrosinase 1-like	-	-	KOG0626-Beta-glucosidase, lactase phlorizinhydrolase, and related proteins[G]
LOC114350532	LOC114350532	NW_021131155.1[+]137142-141523	514	20.044	13.3585	532	23.503	15.8279	498	21.9139	14.928	15	0.622919	0.509662	0	0	0	9	0.328239	0.277139	97	3.84609	3.25048	83	3.01445	2.44154	79	2.79799	2.30657	20	0.870213	0.656081	43	1.65876	1.29416	48	1.99769	1.51409	LOC114350532	RNA exonuclease 4-like	GO:0003674,GO:0003700,GO:0005575,GO:0005622,GO:0005623,GO:0005634,GO:0005654,GO:0005730,GO:0006355,GO:0008150,GO:0009889,GO:0010468,GO:0010556,GO:0016604,GO:0016607,GO:0019219,GO:0019222,GO:0031323,GO:0031326,GO:0031974,GO:0031981,GO:0043226,GO:0043227,GO:0043228,GO:0043229,GO:0043231,GO:0043232,GO:0043233,GO:0044422,GO:0044424,GO:0044428,GO:0044446,GO:0044451,GO:0044464,GO:0050789,GO:0050794,GO:…	-	KOG2249-3'-5' exonuclease[L]
LOC114350533	LOC114350533	NW_021131155.1[+]114776-116791	2609	91.08	60.701	2647	104.62	70.4553	2889	113.647	77.4182	12	0.450287	0.368417	5	0.222586	0.179806	6	0.18112	0.152924	1790	63.4669	53.6384	2109	68.6014	55.5633	1794	57.3046	47.2401	59	2.29961	1.73374	44	1.54107	1.20234	53	1.94941	1.4775	LOC114350533	uncharacterized LOC114350533	-	-	-
LOC114354853	LOC114354853	NW_021132474.1[+]190421-195339	834	12.5189	8.34331	1160	19.7319	13.2882	1070	18.1098	12.3366	398	6.45497	5.28134	479	9.17473	7.41138	363	5.10853	4.31324	524	7.98266	6.74646	754	10.545	8.54082	871	11.9654	9.86387	454	7.63409	5.75558	334	5.02745	3.9224	399	6.38954	4.84277	LOC114354853	uncharacterized LOC114354853	GO:0003205,GO:0003231,GO:0005575,GO:0005622,GO:0005623,GO:0005737,GO:0005739,GO:0005740,GO:0005743,GO:0005886,GO:0005911,GO:0007275,GO:0007507,GO:0008016,GO:0008150,GO:0014704,GO:0016020,GO:0019866,GO:0023051,GO:0030054,GO:0031090,GO:0031966,GO:0031967,GO:0031975,GO:0032501,GO:0032502,GO:0043226,GO:0043227,GO:0043229,GO:0043231,GO:0044057,GO:0044291,GO:0044422,GO:0044424,GO:0044429,GO:0044444,GO:…	-	KOG4619-Uncharacterized conserved protein[S]
LOC114354852	LOC114354852	NW_021132474.1[+]174670-190370	62	1.87979	1.2528	80	2.75912	1.8581	45	1.53829	1.04791	105	3.43525	2.81066	109	4.2084	3.39956	91	2.58985	2.18667	23	0.700091	0.591674	25	0.700407	0.56729	36	0.996125	0.821174	128	4.3571	3.28495	94	2.85805	2.22985	103	3.34408	2.53455	LOC114354852	uncharacterized LOC114354852	-	-	-
LOC114354851	LOC114354851	NW_021132474.1[+]49367-51852	4428	99.4293	66.2654	4920	125.086	84.2378	4565	115.531	78.7015	35	0.830443	0.679454	35	0.988066	0.798164	35	0.71678	0.605193	3553	81.0331	68.4843	4544	95.088	77.0159	4834	99.3291	81.8838	75	1.86615	1.40695	50	1.11102	0.866812	63	1.51104	1.14525	LOC114354851	kelch-like protein 6	-	-	KOG4441-Proteins containing BTB/POZ and Kelch domains, involved in regulatory/signal transduction processes[TR]
LOC114354850	LOC114354850	NW_021132472.1[+]1326-7243	493	36.2518	24.1603	511	42.54	28.6482	521	43.1504	29.3946	58	4.54715	3.7204	41	3.8429	3.10431	49	3.35356	2.83148	72	5.32058	4.49663	99	6.77712	5.48908	71	4.72278	3.89331	153	12.6109	9.50777	155	11.402	8.89578	181	14.19	10.7549	LOC114354850	ADP-ribosylation factor 6	GO:0000003,GO:0000280,GO:0000768,GO:0000910,GO:0001505,GO:0001654,GO:0001745,GO:0003674,GO:0003824,GO:0003924,GO:0003956,GO:0005575,GO:0005622,GO:0005623,GO:0005737,GO:0005768,GO:0005769,GO:0005829,GO:0005886,GO:0006464,GO:0006471,GO:0006807,GO:0006810,GO:0006836,GO:0006897,GO:0006949,GO:0006996,GO:0007010,GO:0007049,GO:0007112,GO:0007140,GO:0007154,GO:0007267,GO:0007268,GO:0007269,GO:0007275,GO:…	K07941-ko04014 Ras signaling pathway;ko04072 Phospholipase D signaling pathway;ko04144 Endocytosis;ko04666 Fc gamma R-mediated phagocytosis;ko05130 Pathogenic Escherichia coli infection;ko05132 Salmonella infection;ko05131 Shigellosis;ko05135 Yersinia infection	KOG0071-GTP-binding ADP-ribosylation factor Arf6 (dArf3)[U]
LOC114354857	LOC114354857	NW_021132474.1[-]211729-219887	174	4.86097	3.23963	97	3.07898	2.07351	115	3.64028	2.47981	26	0.781111	0.639092	33	1.1503	0.929218	20	0.51795	0.437316	38	1.0768	0.910047	67	1.74961	1.41708	50	1.28039	1.05551	174	5.45401	4.11195	160	4.4926	3.50511	145	4.32978	3.28163	LOC114354857	sodium/hydrogen exchanger 7-like	GO:0003674,GO:0005215,GO:0005451,GO:0005575,GO:0005622,GO:0005623,GO:0005737,GO:0005768,GO:0005886,GO:0006810,GO:0006811,GO:0006812,GO:0006813,GO:0006814,GO:0006873,GO:0006885,GO:0008150,GO:0008324,GO:0009987,GO:0012505,GO:0015075,GO:0015077,GO:0015078,GO:0015079,GO:0015081,GO:0015291,GO:0015297,GO:0015298,GO:0015299,GO:0015318,GO:0015385,GO:0015386,GO:0015491,GO:0015672,GO:0016020,GO:0019725,GO:…	-	KOG1965-Sodium/hydrogen exchanger protein[P]
LOC114354856	LOC114354856	NW_021132474.1[+]88636-122221	10	0.161472	0.107614	9	0.175773	0.118373	26	0.503347	0.342887	38	0.700999	0.573546	54	1.18088	0.953922	37	0.592136	0.499953	4	0.07023	0.059354	8	0.128461	0.104046	8	0.12496	0.103013	62	1.19768	0.902968	74	1.2821	1.00029	50	0.915198	0.693648	LOC114354856	uncharacterized LOC114354856	-	-	-
LOC114354855	LOC114354855	NW_021132474.1[-]51939-79836	2937	41.1244	27.4077	2625	41.6222	28.0301	2456	38.7577	26.4023	1357	20.5578	16.82	1409	25.1985	20.3555	1365	17.9183	15.1288	1060	15.065	12.732	1409	18.3808	14.8874	1399	17.922	14.7743	3031	47.5536	35.8521	2780	39.0784	30.4888	2519	37.6763	28.5557	LOC114354855	unc-112-related protein-like	GO:0000003,GO:0000902,GO:0000904,GO:0001525,GO:0001568,GO:0001667,GO:0001726,GO:0001817,GO:0001819,GO:0001944,GO:0001952,GO:0001954,GO:0002791,GO:0002793,GO:0003006,GO:0003007,GO:0003674,GO:0003779,GO:0005102,GO:0005178,GO:0005198,GO:0005488,GO:0005515,GO:0005543,GO:0005547,GO:0005575,GO:0005622,GO:0005623,GO:0005634,GO:0005654,GO:0005737,GO:0005829,GO:0005856,GO:0005886,GO:0005911,GO:0005912,GO:…	-	KOG3727-Mitogen inducible gene product (contains ERM and PH domains)[D]
LOC114354854	LOC114354854	NW_021130434.1[-]420250-422759	71	5.37923	3.58503	59	5.05153	3.40191	76	6.50851	4.43369	16	1.31827	1.07858	5	0.485764	0.392402	19	1.35581	1.14474	78	6.06241	5.12358	79	5.58347	4.5223	99	6.93206	5.71457	8	0.684609	0.516148	8	0.584338	0.455898	4	0.287226	0.217695	LOC114354854	uncharacterized LOC114354854	-	-	-
LOC114350639	LOC114350639	NW_021131171.1[+]468691-470292	0	0	0	0	0	0	0	0	0	0	0	0	0	0	0	0	0	0	0	0	0	0	0	0	0	0	0	0	0	0	0	0	0	0	0	0	LOC114350639	uncharacterized LOC114350639	-	-	-
LOC114354859	LOC114354859	NW_021132476.1[+]211901-225671	34	0.835871	0.557073	26	0.717461	0.483168	34	0.943354	0.642626	0	0	0	0	0	0	0	0	0	13	0.313776	0.265185	9	0.207138	0.16777	7	0.154865	0.127665	15	0.416463	0.313984	0	0	0	10	0.263384	0.199624	LOC114354859	protein kinase C, brain isozyme-like	GO:0000003,GO:0000188,GO:0000278,GO:0000302,GO:0000902,GO:0000904,GO:0001501,GO:0001666,GO:0001750,GO:0001775,GO:0001932,GO:0001933,GO:0001934,GO:0001936,GO:0001938,GO:0002026,GO:0002062,GO:0002159,GO:0002253,GO:0002376,GO:0002429,GO:0002520,GO:0002682,GO:0002684,GO:0002757,GO:0002761,GO:0002763,GO:0002764,GO:0002768,GO:0002791,GO:0002831,GO:0002833,GO:0002934,GO:0003006,GO:0003008,GO:0003674,GO:…	K02677-ko04010 MAPK signaling pathway;ko04011 MAPK signaling pathway - yeast;ko04012 ErbB signaling pathway;ko04014 Ras signaling pathway;ko04015 Rap1 signaling pathway;ko04310 Wnt signaling pathway;ko04370 VEGF signaling pathway;ko04066 HIF-1 signaling pathway;ko04020 Calcium signaling pathway;ko04070 Phosphatidylinositol signaling system;ko04072 Phospholipase D signaling pathway;ko04071 Sphingo…	KOG0696-Serine/threonine protein kinase[T]
LOC114353833	LOC114353833	NW_021132057.1[+]274083-276450	0	0	0	4	0.240745	0.162127	2	0.119822	0.081625	143935	8307.19	6796.8	118555	8076.99	6524.62	159091	7959.85	6720.67	2	0.107973	0.091252	0	0	0	0	0	0	115566	6907.44	5207.73	136428	7307.11	5700.99	126876	7230.97	5480.5	LOC114353833	uncharacterized LOC114353833	-	-	-
LOC114357629	LOC114357629	NW_021133518.1[+]221201-223464	122	8.36641	5.57586	82	6.35922	4.28256	100	7.69025	5.2387	0	0	0	0	0	0	0	0	0	116	8.0961	6.84234	95	6.05752	4.90625	117	7.31409	6.0295	0	0	0	0	0	0	0	0	0	LOC114357629	uncharacterized LOC114357629	GO:0000075,GO:0000278,GO:0000775,GO:0000776,GO:0003674,GO:0005488,GO:0005515,GO:0005575,GO:0005622,GO:0005623,GO:0005694,GO:0005737,GO:0005819,GO:0005828,GO:0005856,GO:0005874,GO:0005876,GO:0007049,GO:0007088,GO:0007093,GO:0007094,GO:0007346,GO:0008150,GO:0009987,GO:0010564,GO:0010639,GO:0010948,GO:0010965,GO:0015630,GO:0022402,GO:0030071,GO:0031577,GO:0032991,GO:0033043,GO:0033044,GO:0033045,GO:…	-	-
LOC114357628	LOC114357628	NW_021133518.1[+]208869-220355	1184	23.404	15.5978	1190	26.646	17.9445	1105	24.6233	16.7737	0	0	0	5	0.125349	0.101258	0	0	0	887	17.8104	15.0523	828	15.2593	12.3592	978	17.6837	14.5778	8	0.164799	0.124247	14	0.276031	0.215358	18	0.365537	0.277049	LOC114357628	uncharacterized LOC114357628	-	-	-
LOC114357621	LOC114357621	NW_021133510.1[-]587746-590763	0	0	0	0	0	0	0	0	0	0	0	0	0	0	0	0	0	0	0	0	0	0	0	0	0	0	0	0	0	0	0	0	0	0	0	0	LOC114357621	odorant receptor 4-like	GO:0003008,GO:0003674,GO:0004888,GO:0004984,GO:0005488,GO:0005549,GO:0005575,GO:0005623,GO:0005886,GO:0007154,GO:0007165,GO:0007600,GO:0007606,GO:0007608,GO:0008150,GO:0009593,GO:0009987,GO:0016020,GO:0016021,GO:0023052,GO:0030425,GO:0031224,GO:0031252,GO:0031253,GO:0031256,GO:0032501,GO:0032589,GO:0032590,GO:0036477,GO:0038023,GO:0042221,GO:0042995,GO:0043005,GO:0044425,GO:0044459,GO:0044463,GO:…	-	-
LOC114357620	LOC114357620	NW_021133510.1[+]658580-659075	925	83.5978	55.7144	1158	118.513	79.8113	1252	127.503	86.8566	5971	584.03	477.843	5199	600.336	484.954	7250	614.758	519.054	2127	195.241	165.006	2315	195.076	158.001	2237	185.007	152.514	4309	436.483	329.078	5276	478.958	373.682	4925	475.667	360.518	LOC114357620	probable salivary secreted peptide	-	-	-
LOC114357623	LOC114357623	NW_021133510.1[-]651601-652065	200	19.229	12.8153	190	20.655	13.9099	168	18.2456	12.4291	551	57.4374	46.9943	454	55.9153	45.1686	572	51.7068	43.6572	127	12.4235	10.4996	213	19.0657	15.4421	242	21.3175	17.5734	256	27.6197	20.8233	217	20.9978	16.3824	185	19.0423	14.4326	LOC114357623	probable salivary secreted peptide	-	-	-
LOC114357622	LOC114357622	NW_021133510.1[-]650544-650996	315	31.1785	20.7792	362	40.5183	27.2867	361	40.2826	27.4411	1341	143.613	117.502	1241	156.925	126.765	1637	151.98	128.32	408	40.9743	34.629	390	35.9856	29.1463	483	43.6998	36.0248	1041	115.458	87.0476	1184	117.622	91.7687	981	103.774	78.6529	LOC114357622	uncharacterized LOC114357622	-	-	-
LOC114357625	LOC114357625	NW_021133518.1[-]53005-78948	263	0.922283	0.614663	241	0.956345	0.644042	230	0.905992	0.617174	11	0.041573	0.034014	12	0.053731	0.043404	20	0.06296	0.053158	53	0.1872	0.15821	68	0.221577	0.179465	101	0.321274	0.264848	29	0.112472	0.084796	54	0.18999	0.14823	16	0.056566	0.042873	LOC114357625	uncharacterized LOC114357625	GO:0000003,GO:0000018,GO:0000122,GO:0000228,GO:0000414,GO:0000726,GO:0000775,GO:0000785,GO:0000792,GO:0000803,GO:0000805,GO:0000976,GO:0000977,GO:0000978,GO:0000981,GO:0000987,GO:0001012,GO:0001067,GO:0001501,GO:0001702,GO:0001932,GO:0002637,GO:0002639,GO:0002682,GO:0002684,GO:0002694,GO:0002696,GO:0002697,GO:0002699,GO:0002700,GO:0002702,GO:0002703,GO:0002705,GO:0002706,GO:0002708,GO:0002712,GO:…	K15588-ko00310 Lysine degradation	KOG1081-Transcription factor NSD1 and related SET domain proteins[K]
LOC114357624	LOC114357624	NW_021133510.1[+]125338-125761	0	0	0	4	0.580663	0.391042	0	0	0	2	0.17204	0.14076	3	0.373639	0.301827	0	0	0	0	0	0	0	0	0	0	0	0	0	0	0	0	0	0	0	0	0	LOC114357624	uncharacterized LOC114357624	-	-	-
LOC114357627	LOC114357627	NW_021130458.1[-]329305-331775	105	5.8316	3.88652	100	6.24093	4.2029	96	6.00617	4.09149	5	0.269681	0.220649	7	0.458885	0.370689	18	0.900982	0.760719	12	0.627651	0.530453	22	1.09065	0.883362	15	0.73108	0.602679	23	1.41175	1.06436	27	1.47548	1.15116	27	1.57305	1.19224	LOC114357627	vacuolar protein sorting-associated protein 29-like	GO:0003674,GO:0005488,GO:0005575,GO:0005622,GO:0005623,GO:0005737,GO:0005768,GO:0005770,GO:0005829,GO:0006810,GO:0006886,GO:0006892,GO:0006896,GO:0007034,GO:0007154,GO:0007165,GO:0007166,GO:0007267,GO:0008104,GO:0008150,GO:0008270,GO:0009987,GO:0010008,GO:0012505,GO:0015031,GO:0015833,GO:0016020,GO:0016055,GO:0016192,GO:0016197,GO:0016482,GO:0023052,GO:0030904,GO:0030906,GO:0031090,GO:0031410,GO:…	K18467-ko04144 Endocytosis	KOG3325-Membrane coat complex Retromer, subunit VPS29/PEP11[U]
LOC114357626	LOC114357626	NW_021133518.1[+]108057-152165	19	0.12391	0.082581	0	0	0	8	0.061043	0.041584	4	0.029495	0.024132	0	0	0	0	0	0	0	0	0	11	0.0697	0.056453	5	0.029684	0.02447	8	0.061091	0.046058	14	0.092014	0.071789	16	0.111898	0.08481	LOC114357626	uncharacterized LOC114357626	-	-	KOG1366-Alpha-macroglobulin[O]
LOC114362001	LOC114362001	NW_021136342.1[-]131687-133448	0	0	0	0	0	0	0	0	0	29	4.20724	3.44229	31	5.28603	4.27008	17	2.12188	1.79155	0	0	0	0	0	0	6	0.696562	0.574224	14	1.96898	1.48447	31	4.19414	3.27226	13	1.83369	1.38979	LOC114362001	uncharacterized LOC114362001	-	-	-
LOC114359023	LOC114359023	NW_021134417.1[+]22075-23423	497	50.1215	33.4038	564	64.4317	43.3909	524	59.6208	40.6145	316	34.5308	28.2525	334	43.0197	34.7515	398	37.6788	31.8131	690	70.7079	59.7581	861	81.0252	65.6258	924	85.4035	70.404	206	23.2369	17.519	256	25.89	20.1993	208	22.44	17.0077	LOC114359023	uncharacterized LOC114359023	-	-	-
LOC114364071	LOC114364071	NW_021137587.1[+]503421-513726	1829	17.0392	11.3559	2440	25.7319	17.3289	2275	23.8806	16.2678	1541	15.5278	12.7046	1305	15.5162	12.534	1244	10.8659	9.17433	1528	14.454	12.2156	2372	20.5922	16.6786	2375	20.2404	16.6855	1632	17.035	12.8432	1406	13.1519	10.2611	1435	14.2823	10.8249	LOC114364071	membrane-associated progesterone receptor component 1-like	GO:0000003,GO:0000775,GO:0000902,GO:0000904,GO:0001556,GO:0001674,GO:0001775,GO:0002252,GO:0002263,GO:0002274,GO:0002275,GO:0002283,GO:0002366,GO:0002376,GO:0002443,GO:0002444,GO:0002446,GO:0003006,GO:0003008,GO:0003674,GO:0003707,GO:0005488,GO:0005496,GO:0005575,GO:0005576,GO:0005615,GO:0005622,GO:0005623,GO:0005634,GO:0005635,GO:0005694,GO:0005737,GO:0005768,GO:0005783,GO:0005819,GO:0005856,GO:…	-	KOG1110-Putative steroid membrane receptor Hpr6.6/25-Dx[R]
LOC114365068	LOC114365068	NW_021137791.1[-]390639-393326	25	0.733066	0.488558	8	0.253213	0.170524	10	0.331986	0.226154	0	0	0	3	0.115787	0.093533	8	0.208671	0.176186	2	0.061386	0.05188	0	0	0	0	0	0	8	0.269531	0.203208	2	0.060685	0.047346	0	0	0	LOC114365068	uncharacterized protein PB18E9.04c-like	-	-	-
LOC114358545	LOC114358545	NW_021134218.1[-]720-5335	258	13.1754	8.78084	140	8.09028	5.44833	183	10.5105	7.15987	68	3.72047	3.04402	52	3.39222	2.74025	52	2.47088	2.08622	54	2.78833	2.35652	55	2.58304	2.09212	25	1.12591	0.928169	64	3.66331	2.76188	97	4.95731	3.86768	99	5.38003	4.07764	LOC114358545	double-stranded RNA-binding protein Staufen homolog	GO:0000003,GO:0000578,GO:0000932,GO:0001654,GO:0001709,GO:0003002,GO:0003006,GO:0003008,GO:0003674,GO:0003676,GO:0003723,GO:0003725,GO:0003729,GO:0003730,GO:0005488,GO:0005515,GO:0005575,GO:0005622,GO:0005623,GO:0005634,GO:0005635,GO:0005730,GO:0005737,GO:0005783,GO:0005791,GO:0005829,GO:0005856,GO:0005875,GO:0005886,GO:0005938,GO:0006403,GO:0006417,GO:0006810,GO:0006886,GO:0006928,GO:0006950,GO:…	-	KOG3732-Staufen and related double-stranded-RNA-binding proteins[UK]
LOC114365066	LOC114365066	NW_021137791.1[+]71355-74699	4	0.595722	0.397023	0	0	0	4	0.662199	0.451099	0	0	0	0	0	0	0	0	0	0	0	0	0	0	0	0	0	0	0	0	0	0	0	0	0	0	0	LOC114365066	uncharacterized LOC114365066	-	-	-
LOC114365067	LOC114365067	NW_021137791.1[-]200970-204871	231	4.213	2.80778	377	7.80827	5.2584	275	5.66516	3.85919	144	2.84297	2.32607	165	3.84805	3.10847	132	2.26308	1.91077	73	1.35149	1.1422	183	3.10584	2.51555	208	3.47723	2.86652	579	11.8712	8.95007	362	6.63609	5.17746	350	6.8276	5.17478	LOC114365067	uncharacterized LOC114365067	-	-	-
LOC114365064	LOC114365064	NW_021130308.1[-]745586-765734	4521	55.5917	37.0495	4516	62.868	42.3379	4888	67.7338	46.1412	1177	15.6444	12.8	1035	16.2473	13.1246	1380	15.905	13.4289	3101	38.7235	32.7268	3331	38.1658	30.9121	3077	34.6072	28.5291	1541	21.2289	16.0051	1668	20.5816	16.0577	1847	24.2579	18.3856	LOC114365064	uncharacterized protein C05D11.1-like	-	-	KOG0961-Predicted Zn2+-dependent endopeptidase, insulinase superfamily[O]
LOC114365065	LOC114365065	NW_021137791.1[+]74732-77578	16	0.937752	0.624972	5	0.305135	0.20549	6	0.353501	0.240809	4	0.212243	0.173653	10	0.702641	0.567597	11	0.622504	0.525593	4	0.244718	0.206821	6	0.335481	0.27172	4	0.216466	0.178448	22	1.44121	1.08657	42	2.54664	1.98688	13	0.780855	0.591827	LOC114365065	uncharacterized LOC114365065	-	-	-
LOC114365062	LOC114365062	NW_021137791.1[+]170764-197261	240	1.85563	1.2367	203	1.77334	1.19424	227	1.97429	1.34491	9	0.067319	0.055079	3	0.029561	0.023879	13	0.088143	0.074421	58	0.449014	0.37948	90	0.64889	0.525565	41	0.28443	0.234475	26	0.222204	0.167527	42	0.3222	0.25138	10	0.075068	0.056896	LOC114365062	uncharacterized LOC114365062	-	-	-
LOC114365063	LOC114365063	NW_021137791.1[+]142763-152554	253	7.18792	4.79045	219	7.03694	4.73896	191	6.10787	4.16076	5	0.153431	0.125535	0	0	0	8	0.211398	0.178488	23	0.657894	0.556012	47	1.23622	1.00126	28	0.723541	0.596464	16	0.495756	0.373766	18	0.511073	0.398738	34	1.00845	0.764328	LOC114365063	uncharacterized LOC114365063	-	-	-
LOC114365060	LOC114365060	NW_021137789.1[-]885-17903	1116	22.4634	14.9709	737	16.8	11.3138	732	16.6119	11.3163	196	4.26941	3.49316	145	3.71797	3.00339	193	3.63832	3.07191	312	6.38192	5.39362	366	6.85658	5.55344	274	5.04244	4.15683	186	4.18701	3.15671	228	4.59183	3.58253	289	6.2123	4.70843	LOC114365060	structural maintenance of chromosomes protein 1A-like	GO:0000003,GO:0000070,GO:0000228,GO:0000278,GO:0000280,GO:0000775,GO:0000776,GO:0000785,GO:0000790,GO:0000793,GO:0000794,GO:0000795,GO:0000798,GO:0000800,GO:0000819,GO:0000902,GO:0000904,GO:0000922,GO:0003674,GO:0003676,GO:0003677,GO:0003682,GO:0005488,GO:0005515,GO:0005575,GO:0005622,GO:0005623,GO:0005634,GO:0005654,GO:0005694,GO:0005700,GO:0005737,GO:0005819,GO:0005829,GO:0005856,GO:0006139,GO:…	K06636-ko04110 Cell cycle;ko04111 Cell cycle - yeast;ko04113 Meiosis - yeast;ko04114 Oocyte meiosis	KOG0018-Structural maintenance of chromosome protein 1 (sister chromatid cohesion complex Cohesin, subunit SMC1)[D]
LOC114365061	LOC114365061	NW_021137791.1[-]355070-358069	62	1.504	1.00235	86	2.3616	1.5904	89	2.42705	1.65334	24	0.628203	0.513985	18	0.543131	0.438743	20	0.445097	0.375805	32	0.790141	0.667779	48	1.08264	0.87688	66	1.45974	1.20336	8	0.21052	0.158717	14	0.329213	0.256851	7	0.177716	0.134695	LOC114365061	uncharacterized LOC114365061	-	-	-
LOC114359022	LOC114359022	NW_021134417.1[-]2898-18097	85	4.24617	2.82989	84	4.79429	3.22867	46	2.58397	1.76023	9	0.438481	0.358758	0	0	0	0	0	0	21	1.05096	0.888205	11	0.493963	0.400082	18	0.827011	0.681762	21	1.18606	0.894206	14	0.659685	0.514684	34	1.81249	1.37372	LOC114359022	sphingolipid delta(4)-desaturase DES1	GO:0000003,GO:0000170,GO:0000212,GO:0000226,GO:0000280,GO:0001775,GO:0002252,GO:0002263,GO:0002274,GO:0002275,GO:0002283,GO:0002366,GO:0002376,GO:0002443,GO:0002444,GO:0002446,GO:0003674,GO:0003824,GO:0005575,GO:0005622,GO:0005623,GO:0005737,GO:0005739,GO:0005783,GO:0005789,GO:0005886,GO:0005887,GO:0006066,GO:0006082,GO:0006091,GO:0006629,GO:0006631,GO:0006633,GO:0006636,GO:0006643,GO:0006665,GO:…	K04712-ko00600 Sphingolipid metabolism;ko04071 Sphingolipid signaling pathway	KOG2987-Fatty acid desaturase[I]
LOC114362227	LOC114362227	NW_021136528.1[+]192366-193172	0	0	0	0	0	0	0	0	0	0	0	0	0	0	0	0	0	0	0	0	0	0	0	0	0	0	0	0	0	0	0	0	0	0	0	0	LOC114362227	uncharacterized LOC114362227	-	-	-
LOC114353835	LOC114353835	NW_021132057.1[+]87189-90855	2036	103.293	68.8403	1593	91.4959	61.6171	1579	90.3064	61.518	2419	132.787	108.644	2159	139.914	113.023	2841	135.17	114.127	1334	68.7183	58.0765	1484	70.1499	56.8174	1620	75.2007	61.9931	2354	133.792	100.87	2661	135.559	105.763	2405	130.367	98.8076	LOC114353835	probable GPI-anchored adhesin-like protein PGA25	-	-	-
LOC114359171	LOC114359171	NW_021134484.1[-]105556-107271	0	0	0	0	0	0	0	0	0	0	0	0	0	0	0	0	0	0	0	0	0	0	0	0	0	0	0	0	0	0	0	0	0	0	0	0	LOC114359171	glucose dehydrogenase [FAD, quinone]-like	-	-	KOG1238-Glucose dehydrogenase/choline dehydrogenase/mandelonitrile lyase (GMC oxidoreductase family)[R]
LOC114360124	LOC114360124	NW_021130558.1[+]217711-290596	46	0.667536	0.444884	50	0.815347	0.549088	59	0.955105	0.650631	53	0.831564	0.680371	59	1.08412	0.875755	53	0.721311	0.609018	8	0.110664	0.093526	19	0.249587	0.202151	14	0.178588	0.147222	129	2.09414	1.57884	152	2.21743	1.73003	130	2.02017	1.53113	LOC114360124	nose resistant to fluoxetine protein 6-like	-	-	KOG3700-Predicted acyltransferase[R]
LOC114360125	LOC114360125	NW_021135133.1[+]231011-233217	8	0.374145	0.249352	9	0.503411	0.339018	8	0.42947	0.292561	170	9.07313	7.42348	137	9.07925	7.33425	218	10.1337	8.55613	5	0.250194	0.211449	7	0.322281	0.261029	0	0	0	126	6.94761	5.23801	137	7.05654	5.50549	168	9.20227	6.9746	LOC114360125	MORN repeat-containing protein 4-like isoform X1	-	-	-
LOC114360126	LOC114360126	NW_021135133.1[+]325892-337925	121	2.74307	1.82814	65	1.65599	1.11521	61	1.55675	1.06048	82	2.01848	1.65148	48	1.38255	1.11683	56	1.18343	0.999192	375	8.68969	7.344	333	7.06358	5.7211	302	6.29806	5.19192	60	1.51215	1.14005	79	1.79354	1.39931	67	1.63303	1.23771	LOC114360126	uncharacterized LOC114360126	GO:0003674,GO:0003824,GO:0004099,GO:0004553,GO:0004568,GO:0005488,GO:0005575,GO:0005576,GO:0006022,GO:0006026,GO:0006030,GO:0006032,GO:0006040,GO:0006807,GO:0008061,GO:0008144,GO:0008150,GO:0008152,GO:0009056,GO:0009057,GO:0009987,GO:0016787,GO:0016798,GO:0016810,GO:0016811,GO:0017144,GO:0019213,GO:0042737,GO:0043170,GO:0044237,GO:0044248,GO:0046348,GO:0071704,GO:0097367,GO:1901071,GO:1901072,GO:…	-	-
LOC114360655	LOC114360655	NW_021130561.1[+]1315906-1318678	307	13.1079	8.73587	352	17.008	11.4539	352	16.9499	11.5465	276	12.7645	10.4437	179	9.71904	7.85108	293	11.7174	9.89327	418	18.1402	15.331	485	19.291	15.6246	521	20.3419	16.7692	691	33.0698	24.9323	636	27.2806	21.2842	705	32.1831	24.3922	LOC114360655	elongation of very long chain fatty acids protein 4-like	GO:0000003,GO:0000038,GO:0000212,GO:0000226,GO:0000280,GO:0000910,GO:0000912,GO:0000915,GO:0003674,GO:0003824,GO:0004312,GO:0005575,GO:0005622,GO:0005623,GO:0005737,GO:0005783,GO:0005789,GO:0006082,GO:0006629,GO:0006631,GO:0006633,GO:0006643,GO:0006665,GO:0006807,GO:0006996,GO:0007010,GO:0007017,GO:0007049,GO:0007051,GO:0007110,GO:0007111,GO:0007112,GO:0007140,GO:0007276,GO:0008150,GO:0008152,GO:…	-	KOG3071-Fatty acyl-CoA elongase/Polyunsaturated fatty acid specific elongation enzyme[I]
LOC114360120	LOC114360120	NW_021135133.1[+]235753-257453	269	3.21057	2.13971	296	3.99132	2.68791	264	3.55142	2.41928	674	8.71215	7.12814	541	8.23994	6.65626	686	7.68254	6.48654	183	2.21264	1.86999	222	2.46324	1.99508	201	2.1945	1.80908	495	6.61791	4.98945	528	6.33378	4.9416	582	7.42	5.62378	LOC114360120	integrin beta-nu	GO:0002252,GO:0002376,GO:0003674,GO:0005488,GO:0005515,GO:0005575,GO:0005623,GO:0005886,GO:0005887,GO:0006582,GO:0006725,GO:0006810,GO:0006897,GO:0006909,GO:0006950,GO:0006952,GO:0006955,GO:0007155,GO:0007157,GO:0007160,GO:0008150,GO:0008152,GO:0008305,GO:0008582,GO:0009987,GO:0016020,GO:0016021,GO:0016192,GO:0018958,GO:0019725,GO:0019748,GO:0022610,GO:0031224,GO:0031226,GO:0031589,GO:0032991,GO:…	K05719-ko04015 Rap1 signaling pathway;ko04151 PI3K-Akt signaling pathway;ko04512 ECM-receptor interaction;ko04514 Cell adhesion molecules;ko04145 Phagosome;ko04510 Focal adhesion;ko04530 Tight junction;ko04810 Regulation of actin cytoskeleton;ko04611 Platelet activation;ko04670 Leukocyte transendothelial migration;ko04360 Axon guidance;ko05200 Pathways in cancer;ko05205 Proteoglycans in cancer;ko…	KOG1226-Integrin beta subunit (N-terminal portion of extracellular region)[TW]
LOC114360121	LOC114360121	NW_021135133.1[-]319962-322954	3395	110.74	73.8034	3442	127.104	85.5971	3038	111.673	76.0733	585	20.6414	16.8885	519	21.5815	17.4336	573	17.512	14.7858	2323	76.9339	65.0199	3138	95.3867	77.2578	3445	102.8	84.7447	678	24.7531	18.6621	486	15.907	12.4106	478	16.6465	12.6168	LOC114360121	chitinase domain-containing protein 1	GO:0000323,GO:0001817,GO:0001818,GO:0002576,GO:0003674,GO:0003824,GO:0004553,GO:0004568,GO:0005488,GO:0005575,GO:0005576,GO:0005615,GO:0005622,GO:0005623,GO:0005737,GO:0005764,GO:0005768,GO:0005770,GO:0005773,GO:0005775,GO:0005794,GO:0005802,GO:0006022,GO:0006026,GO:0006030,GO:0006032,GO:0006040,GO:0006807,GO:0006810,GO:0006887,GO:0006950,GO:0006952,GO:0006954,GO:0008061,GO:0008144,GO:0008150,GO:…	-	KOG2091-Predicted member of glycosyl hydrolase family 18[G]
LOC114360122	LOC114360122	NW_021135133.1[-]257323-303100	1507	28.6698	19.1072	1289	27.7529	18.6899	1176	25.2043	17.1695	1453	29.9031	24.4662	1208	29.3411	23.7018	1585	28.2827	23.8797	585	11.2923	9.54353	791	14.0131	11.3498	847	14.7327	12.1452	1777	37.8738	28.5542	1894	36.1696	28.2194	1879	38.1884	28.9438	LOC114360122	epidermal retinol dehydrogenase 2-like	GO:0000122,GO:0000988,GO:0000989,GO:0001076,GO:0001191,GO:0001523,GO:0003674,GO:0003824,GO:0004745,GO:0005488,GO:0005515,GO:0005575,GO:0005622,GO:0005623,GO:0005634,GO:0005737,GO:0005783,GO:0005789,GO:0005811,GO:0006066,GO:0006081,GO:0006355,GO:0006357,GO:0006629,GO:0006720,GO:0006721,GO:0006950,GO:0008134,GO:0008150,GO:0008152,GO:0008283,GO:0009889,GO:0009890,GO:0009892,GO:0009893,GO:0009987,GO:…	K15734-ko00830 Retinol metabolism	KOG1201-Hydroxysteroid 17-beta dehydrogenase 11[Q]
LOC114360123	LOC114360123	NW_021135133.1[+]311764-320056	364	10.6966	7.12884	234	7.80232	5.2544	263	8.72696	5.94493	99	3.14463	2.57288	70	2.6184	2.11516	144	3.95243	3.33712	182	5.41952	4.58025	268	7.35433	5.95659	223	5.99416	4.9414	127	4.17054	3.1443	140	4.12995	3.22217	158	4.95442	3.75506	LOC114360123	short-chain dehydrogenase/reductase family 16C member 6	GO:0000122,GO:0000988,GO:0000989,GO:0001076,GO:0001191,GO:0001523,GO:0003674,GO:0003824,GO:0004745,GO:0005488,GO:0005515,GO:0005575,GO:0005622,GO:0005623,GO:0005634,GO:0005737,GO:0005783,GO:0005789,GO:0005811,GO:0006066,GO:0006081,GO:0006355,GO:0006357,GO:0006629,GO:0006720,GO:0006721,GO:0006950,GO:0008134,GO:0008150,GO:0008152,GO:0008283,GO:0009889,GO:0009890,GO:0009892,GO:0009893,GO:0009987,GO:…	K15734-ko00830 Retinol metabolism	KOG1201-Hydroxysteroid 17-beta dehydrogenase 11[Q]
LOC114360128	LOC114360128	NW_021135133.1[+]6577-36503	4	0.038101	0.025393	14	0.145233	0.097805	13	0.136195	0.092778	20	0.197489	0.161582	21	0.249125	0.201244	8	0.071341	0.060235	2	0.019347	0.016351	4	0.030655	0.024829	16	0.136885	0.112844	28	0.294618	0.222121	32	0.299837	0.233932	35	0.348898	0.264438	LOC114360128	transient receptor potential cation channel subfamily A member 1	GO:0000302,GO:0001580,GO:0002791,GO:0002793,GO:0003008,GO:0003012,GO:0003674,GO:0004888,GO:0005034,GO:0005215,GO:0005216,GO:0005217,GO:0005244,GO:0005245,GO:0005261,GO:0005262,GO:0005488,GO:0005515,GO:0005575,GO:0005623,GO:0005886,GO:0005887,GO:0006810,GO:0006811,GO:0006812,GO:0006816,GO:0006873,GO:0006874,GO:0006875,GO:0006936,GO:0006939,GO:0006950,GO:0006979,GO:0007154,GO:0007165,GO:0007166,GO:…	K04984-ko04750 Inflammatory mediator regulation of TRP channels	KOG0510-Ankyrin repeat protein[R]
LOC114360129	LOC114360129	NW_021135133.1[-]172373-174980	897	23.8549	15.8983	497	14.9387	10.0603	374	11.1829	7.61795	858	24.6797	20.1925	662	22.4561	18.1401	987	24.5938	20.7651	418	11.287	9.53909	363	8.98209	7.27499	388	9.41755	7.76353	754	22.4451	16.922	806	21.5141	16.7852	791	22.457	17.0206	LOC114360129	uncharacterized LOC114360129	-	-	-
LOC114360658	LOC114360658	NW_021135354.1[+]96952-105223	17	0.36447	0.242904	30	0.752413	0.506705	24	0.599316	0.408263	30	0.719397	0.588598	18	0.491749	0.397237	13	0.262108	0.221303	7	0.151375	0.127933	28	0.580096	0.469845	6	0.120088	0.098997	10	0.252379	0.190276	11	0.231132	0.180328	18	0.425946	0.322834	LOC114360658	4-coumarate--CoA ligase-like	GO:0001676,GO:0003674,GO:0003824,GO:0004467,GO:0005575,GO:0005622,GO:0005623,GO:0005737,GO:0005739,GO:0006082,GO:0006139,GO:0006163,GO:0006164,GO:0006629,GO:0006631,GO:0006637,GO:0006638,GO:0006639,GO:0006641,GO:0006725,GO:0006732,GO:0006753,GO:0006790,GO:0006793,GO:0006796,GO:0006807,GO:0008150,GO:0008152,GO:0009056,GO:0009058,GO:0009108,GO:0009117,GO:0009150,GO:0009152,GO:0009165,GO:0009259,GO:…	K01904-ko00130 Ubiquinone and other terpenoid-quinone biosynthesis;ko00940 Phenylpropanoid biosynthesis	KOG1176-Acyl-CoA synthetase[I]
LOC114360659	LOC114360659	NW_021135354.1[+]107899-153757	1676	14.1856	9.45408	1489	14.2669	9.60792	1417	13.5149	9.20656	1131	10.3558	8.47296	873	9.43291	7.61994	1104	8.75735	7.39402	649	5.57045	4.70781	981	7.73342	6.26364	864	6.6859	5.51165	1709	16.2	12.2137	1662	14.119	11.0156	1671	15.1025	11.4465	LOC114360659	uncharacterized LOC114360659	GO:0001676,GO:0003674,GO:0003824,GO:0004467,GO:0005575,GO:0005622,GO:0005623,GO:0005737,GO:0005739,GO:0006082,GO:0006139,GO:0006163,GO:0006164,GO:0006629,GO:0006631,GO:0006637,GO:0006638,GO:0006639,GO:0006641,GO:0006725,GO:0006732,GO:0006753,GO:0006790,GO:0006793,GO:0006796,GO:0006807,GO:0008150,GO:0008152,GO:0009056,GO:0009058,GO:0009108,GO:0009117,GO:0009150,GO:0009152,GO:0009165,GO:0009259,GO:…	-	KOG1176-Acyl-CoA synthetase[I]
LOC114361295	LOC114361295	NW_021135740.1[-]95520-124617	6	0.018833	0.012551	22	0.079776	0.053724	24	0.085064	0.057947	19	0.065576	0.053653	13	0.050945	0.041153	10	0.028286	0.023883	0	0	0	0	0	0	0	0	0	12	0.042905	0.032348	5	0.016082	0.012547	8	0.026833	0.020337	LOC114361295	dynein beta chain, ciliary-like	GO:0003008,GO:0003341,GO:0003674,GO:0003774,GO:0003777,GO:0003824,GO:0005488,GO:0005515,GO:0005575,GO:0005622,GO:0005623,GO:0005737,GO:0005856,GO:0005858,GO:0005875,GO:0005929,GO:0005930,GO:0006928,GO:0007017,GO:0007018,GO:0007600,GO:0007605,GO:0008150,GO:0008569,GO:0009987,GO:0015630,GO:0016462,GO:0016787,GO:0016817,GO:0016818,GO:0016887,GO:0017111,GO:0030286,GO:0031514,GO:0032501,GO:0032838,GO:…	-	KOG3595-Dyneins, heavy chain[Z]
LOC114352952	LOC114352952	NW_021131725.1[-]196030-200039	265	3.58878	2.39177	343	5.26643	3.54663	343	5.23776	3.56804	125	1.83505	1.50141	101	1.74141	1.40672	117	1.48299	1.25212	81	1.10607	0.934783	124	1.56413	1.26686	169	2.09043	1.72329	169	2.56256	1.93199	173	2.35675	1.83873	177	2.56009	1.94034	LOC114352952	uncharacterized LOC114352952	-	-	-
LOC114361297	LOC114361297	NW_021135740.1[+]1286-69388	1392	5.697	3.79681	1521	7.0486	4.74682	1604	7.40129	5.04186	813	3.60066	2.946	796	4.16165	3.3618	677	2.59676	2.1925	774	3.21825	2.71987	1325	5.05214	4.09194	1284	4.8066	3.96241	1141	5.2299	3.94298	969	3.98255	3.10718	1066	4.66151	3.53305	LOC114361297	uncharacterized LOC114361297	GO:0000226,GO:0001775,GO:0002376,GO:0003674,GO:0003774,GO:0003777,GO:0003824,GO:0005488,GO:0005515,GO:0005575,GO:0005622,GO:0005623,GO:0005737,GO:0005768,GO:0005769,GO:0005856,GO:0005871,GO:0005874,GO:0005875,GO:0005881,GO:0006605,GO:0006810,GO:0006886,GO:0006928,GO:0006996,GO:0007010,GO:0007017,GO:0007018,GO:0007049,GO:0007154,GO:0007163,GO:0007165,GO:0007275,GO:0007399,GO:0008104,GO:0008150,GO:…	-	KOG0241-Kinesin-like protein[Z]
LOC114361296	LOC114361296	NW_021135740.1[+]24429-26967	1	0.06745	0.044953	3	0.310867	0.209351	0	0	0	0	0	0	0	0	0	0	0	0	0	0	0	0	0	0	0	0	0	0	0	0	2	0.220822	0.172285	2	0.185157	0.140335	LOC114361296	kinesin-like protein KIF13A	GO:0000226,GO:0001775,GO:0002376,GO:0003674,GO:0003774,GO:0003777,GO:0003824,GO:0005488,GO:0005515,GO:0005575,GO:0005622,GO:0005623,GO:0005737,GO:0005768,GO:0005769,GO:0005856,GO:0005871,GO:0005874,GO:0005875,GO:0005881,GO:0006605,GO:0006810,GO:0006886,GO:0006928,GO:0006996,GO:0007010,GO:0007017,GO:0007018,GO:0007049,GO:0007154,GO:0007163,GO:0007165,GO:0007275,GO:0007399,GO:0008104,GO:0008150,GO:…	-	KOG0241-Kinesin-like protein[Z]
LOC114361523	LOC114361523	NW_021136028.1[+]34483-42183	404	9.43388	6.28728	326	8.63454	5.81485	371	9.75742	6.64689	115	2.90815	2.3794	91	2.70496	2.18508	115	2.52118	2.12869	81	1.91345	1.61714	108	2.35326	1.90601	85	1.80736	1.48993	234	6.13055	4.62201	253	5.93255	4.62856	237	5.91299	4.48158	LOC114361523	stress-activated protein kinase JNK	GO:0000003,GO:0000122,GO:0000165,GO:0000166,GO:0000187,GO:0000302,GO:0000902,GO:0000904,GO:0001101,GO:0001503,GO:0001505,GO:0001667,GO:0001700,GO:0001736,GO:0001738,GO:0001764,GO:0001817,GO:0001819,GO:0001836,GO:0001932,GO:0001933,GO:0001934,GO:0002009,GO:0002011,GO:0002052,GO:0002064,GO:0002065,GO:0002066,GO:0002102,GO:0002165,GO:0002237,GO:0002376,GO:0002682,GO:0002764,GO:0002768,GO:0003002,GO:…	K04440-ko04141 Protein processing in endoplasmic reticulum;ko04010 MAPK signaling pathway;ko04013 MAPK signaling pathway - fly;ko04012 ErbB signaling pathway;ko04014 Ras signaling pathway;ko04310 Wnt signaling pathway;ko04391 Hippo signaling pathway - fly;ko04668 TNF signaling pathway;ko04068 FoxO signaling pathway;ko04071 Sphingolipid signaling pathway;ko04024 cAMP signaling pathway;ko04140 Auto…	KOG0665-Jun-N-terminal kinase (JNK)[T]
LOC114361834	LOC114361834	NW_021136244.1[-]52763-61327	34	1.36864	0.912143	24	1.07546	0.724257	38	1.72985	1.1784	0	0	0	0	0	0	0	0	0	10	0.408141	0.344936	10	0.361532	0.29282	14	0.515122	0.42465	8	0.36015	0.271528	0	0	0	2	0.085924	0.065124	LOC114361834	uncharacterized LOC114361834	-	-	-
LOC114361521	LOC114361521	NW_021130612.1[-]75584-110741	1097	4.85439	3.23525	972	4.86737	3.27789	841	4.19338	2.85659	191	0.910111	0.744637	211	1.19165	0.96262	178	0.737747	0.622896	278	1.24626	1.05326	396	1.63065	1.32073	385	1.55872	1.28496	572	2.83529	2.13761	520	2.30747	1.80028	628	2.96652	2.24839	LOC114361521	protein bark beetle	GO:0001885,GO:0002064,GO:0003158,GO:0003674,GO:0005488,GO:0005575,GO:0005911,GO:0005912,GO:0005918,GO:0006810,GO:0006950,GO:0007043,GO:0007275,GO:0007424,GO:0008150,GO:0009888,GO:0009987,GO:0016043,GO:0022607,GO:0030054,GO:0030154,GO:0030246,GO:0030855,GO:0032501,GO:0032502,GO:0033554,GO:0034329,GO:0034330,GO:0034331,GO:0034976,GO:0035002,GO:0035150,GO:0035151,GO:0035152,GO:0035159,GO:0042044,GO:…	-	-
LOC114361836	LOC114361836	NW_021130614.1[+]417948-423280	6	0.051231	0.034143	10	0.098207	0.066136	4	0.033349	0.022718	91	0.85304	0.697943	91	1.00509	0.811917	108	0.875025	0.738803	5	0.038889	0.032867	4	0.032442	0.026276	12	0.093801	0.077326	78	0.758934	0.572184	75	0.650505	0.507522	97	0.893955	0.677548	LOC114361836	uncharacterized LOC114361836	-	-	-
LOC114361839	LOC114361839	NW_021136250.1[-]369136-383569	1021	17.7126	11.8047	1510	29.653	19.9695	1433	28.0288	19.0936	1231	23.0992	18.8994	1176	26.0313	21.0282	1114	18.1207	15.2997	447	7.8686	6.65007	1221	19.7358	15.9849	1294	20.5338	16.9274	1442	28.0206	21.1256	1087	18.9401	14.777	1138	21.087	15.9823	LOC114361839	methylthioribose-1-phosphate isomerase	GO:0000096,GO:0000097,GO:0001650,GO:0003674,GO:0003824,GO:0005488,GO:0005515,GO:0005575,GO:0005622,GO:0005623,GO:0005634,GO:0005654,GO:0005730,GO:0005737,GO:0005829,GO:0006082,GO:0006520,GO:0006555,GO:0006790,GO:0006807,GO:0008150,GO:0008152,GO:0008652,GO:0009058,GO:0009066,GO:0009067,GO:0009086,GO:0009987,GO:0016053,GO:0016853,GO:0016860,GO:0016861,GO:0017144,GO:0019509,GO:0019752,GO:0031974,GO:…	K08963-ko00270 Cysteine and methionine metabolism	KOG1468-Predicted translation initiation factor related to eIF-2B alpha/beta/delta subunits (CIG2/IDI2)[J]
LOC114361838	LOC114361838	NW_021136244.1[+]1042-7930	72	1.94192	1.2942	121	3.73887	2.51791	99	3.03978	2.07074	205	6.05334	4.95274	193	6.71707	5.42607	229	5.85364	4.94236	84	2.31866	1.95959	101	2.54565	2.06183	91	2.25992	1.86301	280	8.54866	6.4451	396	10.8314	8.45059	343	9.98911	7.57096	LOC114361838	serine protease snake-like	-	-	KOG3627-Trypsin[E]
LOC114361299	LOC114361299	NW_021135753.1[+]9-1382	6	0.855269	0.57	13	2.0927	1.40931	3	0.48196	0.328318	1	0.153185	0.125333	0	0	0	3	0.401064	0.338627	0	0	0	0	0	0	5	0.626021	0.516072	1	0.159706	0.120407	1	0.143112	0.111656	0	0	0	LOC114361299	monocarboxylate transporter 12-like	GO:0003674,GO:0005215,GO:0005342,GO:0005575,GO:0006810,GO:0006811,GO:0006820,GO:0008028,GO:0008150,GO:0008509,GO:0008514,GO:0015075,GO:0015318,GO:0015711,GO:0015718,GO:0015849,GO:0016020,GO:0016021,GO:0022857,GO:0031224,GO:0034220,GO:0044425,GO:0046942,GO:0046943,GO:0051179,GO:0051234,GO:0055085,GO:0071702,GO:0098656,GO:1903825,GO:1905039	-	KOG2504-Monocarboxylate transporter[G]
LOC114361298	LOC114361298	NW_021135743.1[+]87-2212	5	0.397324	0.264799	13	1.11828	0.753095	9	0.811823	0.553025	2	0.173558	0.142002	0	0	0	10	0.742766	0.627134	0	0	0	0	0	0	0	0	0	16	1.40677	1.06061	10	0.761302	0.593966	12	1.00661	0.762928	LOC114361298	ryanodine receptor-like	GO:0000041,GO:0000166,GO:0001501,GO:0001503,GO:0001508,GO:0001666,GO:0002009,GO:0002020,GO:0002026,GO:0002027,GO:0002682,GO:0003007,GO:0003008,GO:0003012,GO:0003013,GO:0003015,GO:0003143,GO:0003151,GO:0003205,GO:0003206,GO:0003208,GO:0003214,GO:0003220,GO:0003229,GO:0003231,GO:0003300,GO:0003674,GO:0005215,GO:0005216,GO:0005217,GO:0005219,GO:0005244,GO:0005245,GO:0005261,GO:0005262,GO:0005488,GO:…	K04962-ko04371 Apelin signaling pathway;ko04020 Calcium signaling pathway;ko04024 cAMP signaling pathway;ko04911 Insulin secretion;ko04921 Oxytocin signaling pathway;ko04260 Cardiac muscle contraction;ko04261 Adrenergic signaling in cardiomyocytes;ko04972 Pancreatic secretion;ko04713 Circadian entrainment;ko05020 Prion disease;ko05022 Pathways of neurodegeneration - multiple diseases;ko05410 Hype…	KOG2243-Ca2+ release channel (ryanodine receptor)[T]
[truncated: 16,318 more rows]

[truncated: 3 more sheets: EF_vs_CF.gene_DE.signi, EM_vs_CM.gene_DE.signi, Figure S1]
